# Supplementary material for: N-(4-Chloro­phen­yl)-1,1,1-trifluoro-N-(trifluoro­methyl­sulfon­yl)methane­sulfonamide
Source: Acta Crystallogr Sect E Struct Rep Online. 2010 Feb 3;66(Pt 3):o506–7. doi: 10.1107/S1600536810003326 (PMC2983512; doi:10.1107/S1600536810003326)
Supplement: Supplementary file 2 [file e-66-0o506-Isup2.hkl]

#
# h,k,l, Fc-squared, Fo-squared, sigma(Fo-squared) and status flag
#
data_I
_shelx_title ' 1065'
_shelx_refln_list_code          4
_shelx_F_calc_maximum      132.28
_exptl_crystal_F_000       775.93
_reflns_d_resolution_high  0.7708
 
loop_
 _symmetry_equiv_pos_as_xyz
 'x, y, z'
 '-x, y+1/2, -z+1/2'
 '-x, -y, -z'
 'x, -y-1/2, z-1/2'
 
_cell_length_a    11.5998
_cell_length_b    13.4423
_cell_length_c     9.0548
_cell_angle_alpha  90.000
_cell_angle_beta  108.014
_cell_angle_gamma  90.000
 
_shelx_F_squared_multiplier     1.000
 
loop_
 _refln_index_h
 _refln_index_k
 _refln_index_l
 _refln_F_squared_calc
 _refln_F_squared_meas
 _refln_F_squared_sigma
 _refln_observed_status
   2   0   0     7154.94     3618.85    266.75 o
   3   0   0     1445.26     1252.54     20.67 o
   4   0   0    15729.73    15614.74    341.65 o
   5   0   0       12.24        5.88      1.42 o
   6   0   0     9282.16    10206.15    186.25 o
   7   0   0      414.18      433.22      9.73 o
   8   0   0        0.23       -0.45      3.26 o
   9   0   0      777.98      878.47     19.43 o
  10   0   0     1096.75     1138.13     26.19 o
  11   0   0      756.08      881.19     26.49 o
  12   0   0      198.96      180.03     10.61 o
  13   0   0      118.18       94.63      7.41 o
  14   0   0        8.27        7.95      7.59 o
   2   1   0       75.96       68.97      1.29 o
   3   1   0    13140.61    11953.07    185.05 o
   4   1   0      778.82      719.43      9.33 o
   5   1   0      113.03      121.37      2.18 o
   6   1   0      137.76      128.01      2.44 o
   7   1   0     3435.65     3400.24     42.03 o
   8   1   0      396.31      391.87      6.71 o
   9   1   0      475.02      485.82      7.82 o
  10   1   0        3.06        0.57      1.56 o
  11   1   0       89.79       80.09      3.94 o
  12   1   0      340.77      378.07      9.22 o
  13   1   0       35.49       42.38      4.32 o
  14   1   0       13.25       19.13      3.47 o
   0   2   0     2306.56     2159.59     48.54 o
   1   2   0      201.98      179.41      3.34 o
   2   2   0      122.54      113.84      1.69 o
   3   2   0     9165.16     8598.67     94.75 o
   4   2   0      468.84      543.50      7.35 o
   5   2   0      735.10      649.91      8.70 o
   6   2   0     1377.66     1397.68     16.72 o
   7   2   0      738.10      745.83     10.14 o
   8   2   0      437.11      459.08      7.00 o
   9   2   0        0.81        2.41      1.41 o
  10   2   0      328.46      290.43      5.62 o
  11   2   0       46.80       33.88      2.43 o
  12   2   0        6.74        4.57      3.34 o
  13   2   0      116.92      118.76      6.09 o
  14   2   0       29.10       33.55      5.42 o
   1   3   0     2853.28     2657.24     29.91 o
   2   3   0     1789.47     1558.72     20.78 o
   3   3   0     8666.65     8028.74     89.38 o
   4   3   0       28.02       37.20      1.02 o
   5   3   0      700.50      740.72      9.81 o
   6   3   0       12.87        9.13      1.03 o
   7   3   0       33.60       34.20      1.63 o
   8   3   0     3986.78     3983.83     46.61 o
   9   3   0       88.38      108.52      2.81 o
  10   3   0       29.70       32.48      1.97 o
  11   3   0       88.53       93.49      3.78 o
  12   3   0       63.22       56.32      5.11 o
  13   3   0      282.76      270.27     10.60 o
  14   3   0      347.67      283.56     21.51 o
   0   4   0     2767.89     2653.71     42.71 o
   1   4   0    17497.34    16350.18    291.55 o
   2   4   0     7047.07     7007.50     78.27 o
   3   4   0      149.71      156.21      2.35 o
   4   4   0      138.00      227.88      3.25 o
   5   4   0      212.55      176.44      2.97 o
   6   4   0       67.37       77.39      2.19 o
   7   4   0      383.82      381.11      5.79 o
   8   4   0       55.99       63.50      1.98 o
   9   4   0      949.49      869.78     12.29 o
  10   4   0       87.39       81.88      2.52 o
  11   4   0        0.18       -1.16      2.13 o
  12   4   0      289.12      276.51      8.37 o
  13   4   0        0.02        3.32      2.94 o
   1   5   0      106.85       97.23      1.64 o
   2   5   0     1248.85     1221.50     14.51 o
   3   5   0      227.42      211.21      3.09 o
   4   5   0     2715.99     2821.60     32.60 o
   5   5   0     1823.39     1753.71     20.50 o
   6   5   0      372.03      371.87      5.59 o
   7   5   0      746.87      733.97     10.24 o
   8   5   0        4.60        8.02      1.49 o
   9   5   0     3293.45     3330.96     38.30 o
  10   5   0       30.26       27.45      2.60 o
  11   5   0       32.95       41.82      2.86 o
  12   5   0      218.76      207.23      6.94 o
  13   5   0       23.68       26.98      5.34 o
   0   6   0     1627.49     1527.81     25.18 o
   1   6   0      217.76      278.75      3.83 o
   2   6   0     2226.77     2024.01     23.50 o
   3   6   0     1718.70     1749.11     20.50 o
   4   6   0     1202.97     1281.26     15.38 o
   5   6   0      366.07      332.78      4.75 o
   6   6   0     2821.20     2762.09     32.39 o
   7   6   0      386.37      368.41      5.97 o
   8   6   0       12.55       23.27      2.18 o
   9   6   0     1335.36     1317.19     19.50 o
  10   6   0      547.27      567.32      9.43 o
  11   6   0      568.95      554.23     12.25 o
  12   6   0        5.08        4.40      2.99 o
  13   6   0      115.86      127.69      6.35 o
   1   7   0      831.09      872.24     10.57 o
   2   7   0      287.32      320.29      4.41 o
   3   7   0      910.94     1121.46     13.73 o
   4   7   0     4452.88     4563.09     51.63 o
   5   7   0      347.63      344.71      4.93 o
   6   7   0     3215.54     3240.41     38.59 o
   7   7   0     1297.26     1312.04     18.15 o
   8   7   0      444.89      456.83      7.61 o
   9   7   0      129.50      118.37      3.33 o
  10   7   0      229.13      222.81      4.96 o
  11   7   0        1.03        0.25      2.16 o
  12   7   0       75.80       70.92      4.40 o
  13   7   0        8.96       16.30      6.03 o
   0   8   0      215.83      251.94      5.21 o
   1   8   0     4220.39     4232.27     47.86 o
   2   8   0      106.66      110.81      2.22 o
   3   8   0      389.68      378.88      5.25 o
   4   8   0     1882.41     1939.24     23.09 o
   5   8   0     2105.09     2196.97     26.47 o
   6   8   0      637.66      648.40      9.12 o
   7   8   0      112.67      112.30      2.76 o
   8   8   0      215.77      206.03      4.55 o
   9   8   0       58.69       54.90      3.05 o
  10   8   0      412.27      396.52      9.20 o
  11   8   0      438.16      458.49     13.80 o
  12   8   0      271.99      274.99      9.87 o
   1   9   0     8884.36     9128.62    101.35 o
   2   9   0       52.11       54.06      1.72 o
   3   9   0     2884.46     2961.84     34.61 o
   4   9   0      836.72      846.02     11.30 o
   5   9   0     1829.12     1869.36     23.21 o
   6   9   0     2587.66     2743.67     33.95 o
   7   9   0       40.30       32.21      1.95 o
   8   9   0      130.94      114.66      4.71 o
   9   9   0        0.08        3.33      2.17 o
  10   9   0      769.39      878.92     17.79 o
  11   9   0      150.65      144.46      6.43 o
  12   9   0        2.95        6.73      4.37 o
   0  10   0     3877.25     4040.72     88.95 o
   1  10   0      311.45      304.05      4.73 o
   2  10   0     1951.17     1934.72     25.30 o
   3  10   0     1504.30     1523.67     19.19 o
   4  10   0      795.20      760.47     10.36 o
   5  10   0     3231.12     3236.67     39.74 o
   6  10   0      634.04      642.92      9.60 o
   7  10   0       23.67       33.56      2.78 o
   8  10   0       35.57       28.22      2.46 o
   9  10   0      423.28      419.75      9.77 o
  10  10   0        0.03       -1.51      3.16 o
  11  10   0      261.74      258.73      9.92 o
   1  11   0      375.10      344.91      5.56 o
   2  11   0     1087.99     1140.98     14.98 o
   3  11   0      279.69      294.34      4.89 o
   4  11   0        8.63        7.95      1.46 o
   5  11   0       73.77       80.70      2.46 o
   6  11   0       78.46       70.01      2.72 o
   7  11   0      128.86      124.62      4.23 o
   8  11   0      350.64      369.64      8.89 o
   9  11   0      140.93      146.80      6.02 o
  10  11   0       86.29       89.50      5.25 o
  11  11   0        7.89        5.86      4.00 o
   0  12   0      350.73      358.11      8.40 o
   1  12   0        2.45        2.61      1.32 o
   2  12   0      351.11      342.83      5.84 o
   3  12   0      449.91      472.35      7.46 o
   4  12   0       28.11       27.69      1.88 o
   5  12   0      171.66      157.23      3.95 o
   6  12   0       20.29       17.95      2.54 o
   7  12   0      444.31      448.17      9.98 o
   8  12   0      535.95      471.84     12.36 o
   9  12   0      157.21      123.57      5.95 o
  10  12   0       42.37       37.44      4.01 o
   1  13   0      221.84      212.98      5.40 o
   2  13   0        5.27        4.79      2.29 o
   3  13   0      172.23      164.74      4.37 o
   4  13   0      161.19      165.80      4.50 o
   5  13   0      845.30      856.60     16.19 o
   6  13   0     1370.98     1332.73     25.19 o
   7  13   0       19.12       14.94      3.39 o
   8  13   0      194.30      193.98      7.61 o
   9  13   0       24.09        9.39      3.69 o
   0  14   0      598.21      599.39     15.63 o
   1  14   0        8.86        6.39      2.02 o
   2  14   0        6.70        7.76      2.47 o
   3  14   0     1020.82     1053.42     19.87 o
   4  14   0      569.55      557.39     12.37 o
   5  14   0       63.08       60.91      5.50 o
   6  14   0       36.04       28.42      3.85 o
   7  14   0      554.90      561.28     16.56 o
   8  14   0       91.97       74.99      6.18 o
   1  15   0      763.08      821.42     18.50 o
   2  15   0       84.44       94.09      4.56 o
   3  15   0       42.57       36.80      3.79 o
   4  15   0      728.21      730.56     20.13 o
   5  15   0      326.24      317.48     10.56 o
   6  15   0       78.20       69.63      4.83 o
   7  15   0      121.80      124.52      9.07 o
   0  16   0      128.50      127.55     11.39 o
   1  16   0      328.47      312.19     10.25 o
   2  16   0      718.95      762.88     24.83 o
   3  16   0      393.52      372.83     12.10 o
   4  16   0       51.36       54.51      5.28 o
   5  16   0       59.83       48.59      5.32 o
   1  17   0        0.89        2.04      3.22 o
   2  17   0       70.11       63.85      4.87 o
   3  17   0       32.58       32.39      6.01 o
 -14   1   1       54.32       50.97      4.62 o
 -13   1   1       61.02       65.97      3.34 o
 -12   1   1      361.37      353.87      8.49 o
 -11   1   1       15.78       25.08      1.93 o
 -10   1   1      216.71      213.24      4.28 o
  -9   1   1      694.72      697.76     10.16 o
  -8   1   1        2.21        1.51      1.09 o
  -7   1   1     1820.19     1772.26     20.85 o
  -6   1   1     3349.49     3447.82     37.04 o
  -5   1   1      570.70      567.87      7.66 o
  -4   1   1     2280.30     2116.03     24.17 o
  -3   1   1     1266.29     1260.83     14.57 o
  -2   1   1    10558.17     8882.53    278.68 o
  -1   1   1     2850.50     2347.51    101.00 o
   2   1   1       75.03       66.16      1.21 o
   3   1   1     4516.86     4216.49     50.45 o
   4   1   1     3249.14     3187.79     36.13 o
   5   1   1     1467.41     1635.03     19.21 o
   6   1   1        8.58       14.52      1.20 o
   7   1   1      368.99      448.89      6.66 o
   8   1   1      355.61      370.13      6.54 o
   9   1   1     1204.51     1208.23     18.62 o
  10   1   1       51.29       48.68      2.52 o
  11   1   1      319.19      285.32      7.25 o
  12   1   1      505.02      507.31     18.01 o
  13   1   1       94.34       81.59      5.40 o
 -14   2   1      106.84       99.66      5.11 o
 -13   2   1        0.88       -0.89      2.67 o
 -12   2   1      200.59      208.16      5.74 o
 -11   2   1      420.23      388.97      8.30 o
 -10   2   1      297.02      281.05      5.29 o
  -9   2   1        6.82        2.21      0.93 o
  -8   2   1      823.84      854.84     10.17 o
  -7   2   1        1.09        7.25      0.94 o
  -6   2   1      181.82      154.09      2.46 o
  -5   2   1     2311.19     2329.00     26.52 o
  -4   2   1     3313.22     2947.06     35.83 o
  -3   2   1      598.66      500.26      7.08 o
  -1   2   1      345.88      303.18      9.33 o
   0   2   1      170.45      167.65      7.02 o
   1   2   1    13093.87    11459.84    251.18 o
   2   2   1     7105.67     6677.45     78.69 o
   3   2   1     3955.05     3996.59     51.77 o
   4   2   1     1120.26     1162.70     14.74 o
   5   2   1     2590.65     2559.04     29.36 o
   6   2   1     4642.47     4472.15     50.97 o
   7   2   1      114.03      106.14      2.31 o
   8   2   1      617.64      630.96      8.80 o
   9   2   1      163.99      154.73      3.33 o
  10   2   1     1021.37     1023.30     15.55 o
  11   2   1      350.44      339.74      8.78 o
  12   2   1       70.65       67.37      5.74 o
  13   2   1        5.22        3.21      3.72 o
 -14   3   1      117.77      110.31      6.69 o
 -13   3   1      243.78      221.01     11.79 o
 -12   3   1       60.42       62.01      3.24 o
 -11   3   1       18.91       12.08      1.77 o
 -10   3   1       57.26       60.46      1.67 o
  -9   3   1      246.72      272.02      5.69 o
  -8   3   1      920.43      834.60      9.98 o
  -7   3   1       30.62       38.57      1.25 o
  -6   3   1     1785.07     1750.29     20.50 o
  -5   3   1     1946.54     1834.50     22.64 o
  -4   3   1       46.22       55.76      1.26 o
  -3   3   1        2.46        1.59      0.40 o
  -2   3   1     8221.87     8162.13     89.75 o
  -1   3   1     2106.81     1904.06     21.72 o
   0   3   1     1271.73     1156.83     13.38 o
   1   3   1     2742.34     2433.58     27.60 o
   2   3   1     3104.07     3184.86     36.07 o
   3   3   1      774.98      855.89     10.24 o
   4   3   1      337.11      296.39      8.81 o
   5   3   1     1108.96     1249.71     18.87 o
   6   3   1       14.78        9.64      1.15 o
   7   3   1       19.29       14.06      1.35 o
   8   3   1      539.39      584.19      8.84 o
   9   3   1      798.52      833.62     11.86 o
  10   3   1       55.60       52.63      2.24 o
  11   3   1      452.55      429.12     11.01 o
  12   3   1       23.01       19.85      3.29 o
  13   3   1      213.60      208.43      9.73 o
 -14   4   1        0.42       -0.59      3.11 o
 -13   4   1      517.34      474.56     27.09 o
 -12   4   1      168.33      147.98      4.96 o
 -11   4   1      280.67      289.05      6.94 o
 -10   4   1      560.57      617.20      9.60 o
  -9   4   1       67.51       65.97      1.74 o
  -8   4   1     4071.28     4201.87     48.44 o
  -7   4   1     2292.54     2205.17     26.07 o
  -6   4   1     1651.04     1660.93     20.69 o
  -5   4   1     5125.60     5372.71     60.35 o
  -4   4   1     3239.39     3182.77     36.11 o
  -3   4   1      214.56      233.94      3.19 o
  -2   4   1     2491.45     2330.18     26.91 o
  -1   4   1     4068.04     4191.17     47.03 o
   0   4   1     6618.37     6453.76     71.37 o
   2   4   1      281.10      257.28      3.61 o
   3   4   1     6665.69     6262.89     69.76 o
   4   4   1       81.02       70.01      1.89 o
   5   4   1      195.38      219.52      4.12 o
   6   4   1      462.54      522.77      7.44 o
   7   4   1     2971.27     3126.79     37.03 o
   8   4   1     1643.27     1674.47     21.56 o
   9   4   1      461.71      501.65      7.33 o
  10   4   1      300.93      280.12      5.88 o
  11   4   1      634.93      621.67     13.30 o
  12   4   1      132.90      155.65      8.34 o
  13   4   1        0.03       -2.59      3.78 o
 -14   5   1      109.82      105.00     11.75 o
 -13   5   1        5.03        2.28      5.35 o
 -12   5   1        0.13       -0.01      1.08 o
 -11   5   1      382.31      403.59      8.66 o
 -10   5   1      476.79      485.76      7.80 o
  -9   5   1      202.31      202.98      3.62 o
  -8   5   1      367.51      352.86      5.34 o
  -7   5   1     3029.48     3154.58     39.16 o
  -6   5   1       41.85       32.46      1.36 o
  -5   5   1      322.26      304.61      4.25 o
  -4   5   1       29.01       22.67      0.93 o
  -3   5   1      639.25      763.56      9.98 o
  -2   5   1     3910.06     3876.74     43.90 o
  -1   5   1      442.05      412.52      5.35 o
   0   5   1      960.10      942.03     11.24 o
   1   5   1     5847.07     5855.16     65.06 o
   3   5   1      456.33      559.58      7.10 o
   4   5   1     6408.03     6266.17     70.10 o
   5   5   1      502.82      558.37      7.70 o
   6   5   1     3712.21     3631.40     48.46 o
   7   5   1        0.11        1.37      2.03 o
   8   5   1     3204.20     3325.68     40.42 o
   9   5   1      116.54      136.65      2.76 o
  10   5   1       50.38       38.33      1.76 o
  11   5   1       37.53       44.80      3.58 o
  12   5   1       81.24       73.80      4.36 o
  13   5   1       45.55       56.86      5.22 o
 -13   6   1      195.60      206.76      7.73 o
 -12   6   1       35.99       41.59      3.13 o
 -11   6   1      451.47      452.74      8.33 o
 -10   6   1       49.08       59.29      4.27 o
  -9   6   1        3.37        0.03      0.91 o
  -8   6   1      321.12      334.14      5.70 o
  -7   6   1       61.60       61.50      1.90 o
  -6   6   1      170.29      150.41      2.69 o
  -5   6   1       49.67       42.46      1.32 o
  -4   6   1      142.84      165.80      2.97 o
  -3   6   1      610.75      691.74      8.68 o
  -2   6   1      112.30      144.73      2.46 o
  -1   6   1        0.35        2.61      0.68 o
   0   6   1     1399.20     1343.48     15.83 o
   1   6   1     2714.07     2695.15     31.02 o
   2   6   1       83.88       66.63      2.08 o
   3   6   1     2600.27     2660.22     30.60 o
   4   6   1     1059.03     1123.59     14.49 o
   5   6   1     5389.63     5360.18     60.74 o
   6   6   1      338.15      351.58      5.68 o
   7   6   1      193.37      209.47      4.17 o
   8   6   1       48.36       47.12      2.25 o
   9   6   1      164.07      161.20      3.82 o
  10   6   1      613.51      573.58     10.95 o
  11   6   1      205.78      199.70      6.86 o
  12   6   1      103.98       99.44      5.35 o
 -13   7   1      232.98      222.50      8.54 o
 -12   7   1       10.23        7.93      2.34 o
 -11   7   1       16.14       19.86      2.38 o
 -10   7   1     1604.87     1646.84     25.83 o
  -9   7   1      189.00      213.23      4.52 o
  -8   7   1      871.53      947.00     14.01 o
  -7   7   1      111.84      103.15      2.93 o
  -6   7   1        0.71        0.17      0.95 o
  -5   7   1     2085.53     2084.87     24.35 o
  -4   7   1      205.75      207.49      3.31 o
  -3   7   1     3475.03     3459.43     39.14 o
  -2   7   1      414.12      410.60      5.75 o
  -1   7   1     3349.22     3386.77     38.78 o
   0   7   1     2419.39     2373.35     27.36 o
   1   7   1      383.58      326.58      4.50 o
   2   7   1     2413.62     2335.93     27.29 o
   3   7   1     1017.42     1078.57     13.06 o
   4   7   1      485.25      507.07      6.81 o
   5   7   1      495.00      525.90      7.32 o
   6   7   1     1028.31     1089.59     14.30 o
   7   7   1        0.17        1.75      1.47 o
   8   7   1     1602.84     1623.99     23.44 o
   9   7   1      719.24      747.73     13.51 o
  10   7   1     1227.15     1243.10     22.92 o
  11   7   1     1001.75     1033.02     26.12 o
  12   7   1        6.11        2.75      3.59 o
 -13   8   1       66.76       57.14      7.41 o
 -12   8   1       78.80       68.64      4.39 o
 -11   8   1      158.46      147.64      6.94 o
 -10   8   1      201.49      212.71      5.86 o
  -9   8   1       18.90       18.47      5.59 o
  -8   8   1      468.68      463.76      7.30 o
  -7   8   1      335.85      307.87      5.08 o
  -6   8   1      734.63      724.00      9.70 o
  -5   8   1      339.20      364.54      5.36 o
  -4   8   1       63.52       64.01      1.68 o
  -3   8   1       96.91      133.67      2.44 o
  -2   8   1     1362.50     1409.03     16.94 o
  -1   8   1     1410.20     1378.46     16.36 o
   0   8   1        2.78        0.49      1.02 o
   1   8   1       33.39       39.97      1.33 o
   2   8   1      279.01      267.08      4.29 o
   3   8   1       93.11       96.08      2.42 o
   4   8   1     1231.50     1200.85     15.31 o
   5   8   1      276.82      264.96      4.32 o
   6   8   1      280.53      262.53      4.56 o
   7   8   1     1783.72     1778.18     24.84 o
   8   8   1     1325.54     1334.84     20.16 o
   9   8   1       20.50       21.19      2.49 o
  10   8   1      337.98      325.53      9.18 o
  11   8   1      123.14      130.42      5.95 o
  12   8   1        0.16       -1.99      3.62 o
 -12   9   1        4.81        3.82      3.31 o
 -11   9   1       46.81       43.18      3.51 o
 -10   9   1       16.73        9.64      2.34 o
  -9   9   1      296.87      284.71      6.94 o
  -8   9   1      738.33      737.17     11.37 o
  -7   9   1      244.72      251.95      4.94 o
  -6   9   1      290.13      277.58      4.73 o
  -5   9   1        5.20        6.85      1.25 o
  -4   9   1      829.69      820.41     10.73 o
  -3   9   1      194.15      202.36      3.34 o
  -2   9   1       29.09       35.36      1.54 o
  -1   9   1      413.01      428.78      5.77 o
   0   9   1       54.69       40.18      1.43 o
   1   9   1       80.76       89.83      2.14 o
   2   9   1      811.85      810.98     10.46 o
   3   9   1      127.54      112.82      2.40 o
   4   9   1      246.59      268.17      4.56 o
   5   9   1       81.44       69.82      2.23 o
   6   9   1     1419.95     1448.89     19.44 o
   7   9   1      468.24      445.39      7.45 o
   8   9   1       78.53       81.90      3.26 o
   9   9   1       21.17       20.98      2.76 o
  10   9   1      806.66      772.96     20.83 o
  11   9   1      302.38      265.98      9.75 o
 -12  10   1        0.15       -1.89      5.52 o
 -11  10   1       23.51       17.97      3.10 o
 -10  10   1      116.92      116.29      4.54 o
  -9  10   1      276.98      308.97      8.27 o
  -8  10   1        6.93        3.04      2.30 o
  -7  10   1        0.28        1.08      1.34 o
  -6  10   1       62.36       55.96      2.26 o
  -5  10   1      257.15      244.53      6.06 o
  -4  10   1       43.41       42.27      1.89 o
  -3  10   1     1110.79     1143.78     14.69 o
  -2  10   1      956.57      964.61     12.53 o
  -1  10   1      381.22      395.52      5.76 o
   0  10   1      101.13       75.32      2.08 o
   1  10   1      847.47      826.64     10.88 o
   2  10   1     1104.26     1181.21     15.22 o
   3  10   1     2815.05     2839.50     34.61 o
   4  10   1      117.22      116.02      2.76 o
   5  10   1       51.76       46.31      1.95 o
   6  10   1      115.73      116.16      3.03 o
   7  10   1      933.34      925.29     15.24 o
   8  10   1      175.73      162.95      5.14 o
   9  10   1       44.45       41.94      4.15 o
  10  10   1       19.20       16.23      3.53 o
  11  10   1        1.64        5.37      3.27 o
 -11  11   1       37.66       33.46      3.71 o
 -10  11   1       23.31       31.18      3.64 o
  -9  11   1     1729.73     1811.65     35.94 o
  -8  11   1      116.37      109.60      4.08 o
  -7  11   1      145.61      134.70      3.96 o
  -6  11   1        2.69        0.49      1.37 o
  -5  11   1     2488.52     2600.17     33.43 o
  -4  11   1     2072.04     2129.33     26.77 o
  -3  11   1     1192.65     1214.45     16.03 o
  -2  11   1      369.04      358.18      5.64 o
  -1  11   1     1925.12     1974.27     24.72 o
   0  11   1     1506.38     1606.52     20.39 o
   1  11   1        9.89       13.03      2.45 o
   2  11   1      864.94      886.37     12.17 o
   3  11   1        3.10        3.77      1.46 o
   4  11   1      624.62      632.38      9.58 o
   5  11   1       60.95       62.18      2.51 o
   6  11   1        0.09       -2.60      1.73 o
   7  11   1     1789.14     1863.69     33.34 o
   8  11   1      101.79      126.13      6.89 o
   9  11   1       63.94       60.12      4.30 o
  10  11   1       21.86       14.72      3.33 o
 -10  12   1      230.13      221.71      8.29 o
  -9  12   1       40.72       41.13      4.71 o
  -8  12   1      109.53       87.71      3.85 o
  -7  12   1      455.35      436.79      9.68 o
  -6  12   1      371.40      395.01      8.38 o
  -5  12   1        0.13       -0.17      2.24 o
  -4  12   1        8.30       14.09      1.91 o
  -3  12   1      106.65      104.60      2.88 o
  -2  12   1      653.02      655.69      9.95 o
  -1  12   1     4017.64     4188.99     51.44 o
   0  12   1      686.86      689.62     10.09 o
   1  12   1        3.60        7.60      1.68 o
   2  12   1      287.46      273.20      5.04 o
   3  12   1      109.49      116.46      3.07 o
   4  12   1      631.30      655.72     10.19 o
   5  12   1      135.52      128.16      3.87 o
   6  12   1      559.76      543.18     11.75 o
   7  12   1      516.72      490.97     13.85 o
   8  12   1      858.96      919.57     23.84 o
   9  12   1      173.17      176.40      7.40 o
  -9  13   1        9.41        7.53      3.04 o
  -8  13   1       21.62       16.48      3.13 o
  -7  13   1      331.31      317.30     11.25 o
  -6  13   1        0.02       -2.24      2.52 o
  -5  13   1       18.55       14.25      2.56 o
  -4  13   1        3.67        5.21      2.33 o
  -3  13   1      151.98      155.35      3.94 o
  -2  13   1      384.65      367.27      6.53 o
  -1  13   1       33.87       30.04      2.00 o
   0  13   1      161.88      147.35      3.51 o
   1  13   1        2.16        0.91      2.37 o
   2  13   1      158.06      167.53      4.10 o
   3  13   1       29.72       27.82      2.39 o
   4  13   1        7.83        6.05      2.08 o
   5  13   1      155.55      136.92     11.87 o
   6  13   1       23.26       19.36      3.85 o
   7  13   1      179.35      170.43      6.92 o
   8  13   1       20.12       15.90      3.43 o
   9  13   1       20.89       29.86     11.57 o
  -8  14   1      117.03      126.78      7.62 o
  -7  14   1       13.33        7.10      3.60 o
  -6  14   1      209.55      194.99      6.56 o
  -5  14   1       58.46       56.20      3.66 o
  -4  14   1      123.20      115.43      4.22 o
  -3  14   1       25.99       22.71      2.42 o
  -2  14   1       66.26       65.33      3.36 o
  -1  14   1     1025.55     1045.32     19.18 o
   0  14   1        3.75        1.72      2.91 o
   1  14   1      183.98      178.48      5.29 o
   2  14   1      207.55      213.94      5.82 o
   3  14   1      814.03      833.50     16.56 o
   4  14   1      469.67      480.09     12.18 o
   5  14   1     1690.48     1755.96     43.63 o
   6  14   1      426.34      400.94     12.59 o
   7  14   1      455.12      401.23     14.94 o
   8  14   1      139.76      111.37      7.10 o
  -7  15   1        1.27       -0.38      3.25 o
  -6  15   1      240.96      217.30      8.08 o
  -5  15   1       24.94       33.26      3.86 o
  -4  15   1      116.67      117.27      5.47 o
  -3  15   1       79.45       77.73      4.27 o
  -2  15   1      249.97      236.73      6.80 o
  -1  15   1      158.85      156.75      6.02 o
   0  15   1       67.52       65.16      6.83 o
   1  15   1      280.78      280.82      8.49 o
   2  15   1      838.16      885.43     18.52 o
   3  15   1      325.32      309.67     12.50 o
   4  15   1       29.06       23.69      3.71 o
   5  15   1       17.06       19.65      3.40 o
   6  15   1       72.72       68.05      4.72 o
  -5  16   1        6.50        8.98      3.27 o
  -4  16   1        1.46       -0.34      3.28 o
  -3  16   1      207.31      200.71      7.72 o
  -2  16   1      158.15      169.72      7.16 o
  -1  16   1      108.50      104.55      5.46 o
   0  16   1      898.37      966.74     24.94 o
   1  16   1        0.30        5.48      3.17 o
   2  16   1       15.50       14.70      4.30 o
   3  16   1       56.26       61.39      4.52 o
   4  16   1      119.66      102.67      5.99 o
   5  16   1      173.78      145.57     15.54 o
  -3  17   1      573.29      564.41     20.53 o
  -2  17   1        9.23       -1.50      3.82 o
  -1  17   1        0.34        2.75      3.27 o
   0  17   1        5.88        8.48      3.54 o
   1  17   1        3.31        4.61      3.76 o
   2  17   1      548.16      561.70     23.90 o
 -14   0   2       33.04       26.65      4.34 o
 -13   0   2     1067.76     1088.76     51.44 o
 -12   0   2       19.58       18.17      2.48 o
 -11   0   2     5967.02     6346.90    109.50 o
 -10   0   2      197.95      187.91      5.10 o
  -9   0   2      703.60      807.95     15.36 o
  -8   0   2      219.95      237.67      9.63 o
  -7   0   2     2927.91     3078.38     70.14 o
  -6   0   2     2870.45     2549.87     41.37 o
  -5   0   2       61.40       57.09      1.58 o
  -4   0   2      328.28      387.78      6.12 o
  -3   0   2       19.21       25.63      3.89 o
  -2   0   2     5840.75     5231.31    163.20 o
   0   0   2      350.70      312.84      6.23 o
   1   0   2     5369.06     4663.58     65.58 o
   2   0   2     3848.28     3815.09     54.05 o
   3   0   2     4896.82     4585.36     65.43 o
   4   0   2     3344.10     3190.83     51.31 o
   5   0   2     3211.51     3093.60     58.50 o
   6   0   2     2358.97     2372.18     45.48 o
   7   0   2     1596.68     1676.49     42.44 o
   8   0   2      193.50      206.04     11.37 o
   9   0   2      702.60      720.74     17.67 o
  10   0   2     3397.43     3495.69     75.15 o
  11   0   2       18.09        6.87      4.70 o
  12   0   2       38.12       33.60      4.86 o
  13   0   2       39.79       23.18      4.98 o
 -14   1   2      181.43      198.36      7.29 o
 -13   1   2       63.75       68.99      3.52 o
 -12   1   2        7.53        5.19      1.81 o
 -11   1   2       66.02       58.46      2.28 o
 -10   1   2      260.98      264.87      4.89 o
  -9   1   2        5.58        4.56      1.12 o
  -8   1   2       63.15       78.43      2.93 o
  -7   1   2      272.79      282.95      5.31 o
  -6   1   2    10173.67     9699.92    106.97 o
  -5   1   2      210.55      176.07      2.68 o
  -4   1   2      128.48       92.03      1.38 o
  -3   1   2     6199.12     5852.37     64.86 o
  -2   1   2     9185.57     8330.85    184.15 o
  -1   1   2      336.94      351.20      5.61 o
   0   1   2       51.12       41.90      0.95 o
   1   1   2      628.37      649.94      8.22 o
   2   1   2      281.65      339.15      4.63 o
   3   1   2     4903.88     4784.00     50.42 o
   4   1   2        0.14        7.02      1.08 o
   5   1   2      100.49       61.74      1.51 o
   6   1   2      371.25      421.92      6.34 o
   7   1   2     1161.86     1090.10     17.67 o
   8   1   2        2.81        3.93      1.67 o
   9   1   2      170.96      157.94      4.20 o
  10   1   2      254.34      264.42      5.94 o
  11   1   2        0.46       -1.01      4.88 o
  12   1   2       50.62       47.69      4.51 o
  13   1   2      224.85      210.02     12.20 o
 -14   2   2      255.50      235.34      8.23 o
 -13   2   2       15.08       20.34      2.30 o
 -12   2   2       46.40       49.52      2.70 o
 -11   2   2      293.98      274.15      5.51 o
 -10   2   2      211.79      188.60      3.47 o
  -9   2   2       54.54       56.35      1.77 o
  -8   2   2       46.63       44.17      1.82 o
  -7   2   2      158.05      167.07      3.17 o
  -6   2   2       50.81       36.99      1.26 o
  -5   2   2      558.15      530.82      6.66 o
  -4   2   2       13.77       18.00      0.78 o
  -3   2   2     1607.88     1598.53     17.47 o
  -2   2   2      913.04      893.37     10.62 o
  -1   2   2      415.78      374.50      4.83 o
   0   2   2       37.52       26.11      0.62 o
   1   2   2     4952.73     4570.72     54.18 o
   2   2   2     5641.19     5313.31     63.32 o
   3   2   2       47.05       28.35      0.85 o
   4   2   2      882.56      908.80     10.51 o
   5   2   2       21.27       17.44      1.03 o
   6   2   2       22.65       21.23      0.76 o
   7   2   2       87.35       96.43      2.36 o
   8   2   2       80.45       70.25      2.24 o
   9   2   2      327.04      357.88      7.22 o
  10   2   2        0.59        1.61      1.95 o
  11   2   2        0.93        4.43      6.03 o
  12   2   2        5.60        1.23      3.11 o
  13   2   2       10.96       14.54      5.28 o
 -14   3   2      443.52      407.78     14.67 o
 -13   3   2      202.14      207.39     13.38 o
 -12   3   2       95.98       71.24      3.91 o
 -11   3   2        2.78        8.99      1.23 o
 -10   3   2      867.21      947.87     12.98 o
  -9   3   2     2233.17     2326.11     28.51 o
  -8   3   2     1705.19     1770.11     20.03 o
  -7   3   2       20.55        9.59      1.47 o
  -6   3   2        4.03        0.32      0.97 o
  -5   3   2    11038.63    10766.59    112.15 o
  -4   3   2     3436.48     3342.62     37.61 o
  -3   3   2     4176.40     4093.97     45.98 o
  -2   3   2        0.42        7.10      0.65 o
  -1   3   2     8823.01     8579.80    109.22 o
   0   3   2     2584.49     2619.97     29.51 o
   1   3   2     4178.16     4005.81     45.34 o
   2   3   2     3405.97     3106.77     37.70 o
   3   3   2       26.01       19.85      0.96 o
   4   3   2      587.63      643.45      8.73 o
   5   3   2      104.87       97.61      2.62 o
   6   3   2      330.71      321.73      4.86 o
   7   3   2     2300.19     2367.56     25.35 o
   8   3   2       62.15       59.82      1.66 o
   9   3   2      291.73      296.02      5.42 o
  10   3   2      640.17      635.79     12.23 o
  11   3   2       70.77       69.85      4.47 o
  12   3   2      860.71      867.85     47.53 o
  13   3   2      471.25      511.09     31.27 o
 -14   4   2      831.67      834.15     33.86 o
 -13   4   2      150.12      137.05      5.59 o
 -12   4   2      416.75      403.53      8.20 o
 -11   4   2      292.26      261.33      7.50 o
 -10   4   2     3063.29     3114.53     38.92 o
  -9   4   2      114.92      128.55      3.05 o
  -8   4   2        1.65        1.90      0.99 o
  -7   4   2      224.63      238.24      3.54 o
  -6   4   2     1848.71     1936.11     22.46 o
  -5   4   2     1203.15     1386.02     17.49 o
  -4   4   2      669.36      708.27      8.55 o
  -3   4   2      380.98      395.19      5.36 o
  -2   4   2      312.15      294.31      3.84 o
  -1   4   2     3580.35     3492.96     39.85 o
   0   4   2     3849.20     3766.66     42.36 o
   1   4   2       17.44       33.77      2.23 o
   2   4   2    12408.54    12142.95    133.00 o
   3   4   2       63.10       48.03      1.88 o
   4   4   2        9.57        8.13      1.06 o
   5   4   2       29.44       25.87      1.98 o
   6   4   2     5161.72     5278.24     60.15 o
   7   4   2        1.72        1.21      1.24 o
   8   4   2       17.20       14.86      0.80 o
   9   4   2      134.73      138.21      3.00 o
  10   4   2      219.79      194.07      8.73 o
  11   4   2      189.68      180.36      6.40 o
  12   4   2      153.60      137.79      9.19 o
 -14   5   2       61.16       56.70      4.69 o
 -13   5   2       31.87       34.19      3.63 o
 -12   5   2        1.21        2.90      1.38 o
 -11   5   2       51.75       54.87      2.63 o
 -10   5   2      348.41      364.62      5.60 o
  -9   5   2     1116.75     1149.40     15.08 o
  -8   5   2      348.10      350.34      5.15 o
  -7   5   2      152.05      137.54      2.58 o
  -6   5   2      569.33      557.14      7.16 o
  -5   5   2      470.31      473.28      6.10 o
  -4   5   2     3389.58     3307.16     37.67 o
  -3   5   2        0.01        2.77      0.74 o
  -2   5   2     5719.81     5591.65     62.66 o
  -1   5   2      138.20      152.44      2.30 o
   0   5   2      130.11      103.80      2.01 o
   1   5   2     6951.37     6887.26     76.56 o
   2   5   2      244.25      238.27      3.37 o
   3   5   2      168.12      160.75      2.61 o
   4   5   2       74.90       87.07      3.87 o
   5   5   2     1170.02     1232.49     16.12 o
   6   5   2      453.80      455.17      6.98 o
   7   5   2     1636.42     1738.12     21.97 o
   8   5   2      785.59      823.28     12.85 o
   9   5   2        6.18        8.11      0.73 o
  10   5   2        0.16        0.49      2.28 o
  11   5   2       13.29       15.16      3.30 o
  12   5   2      407.05      398.76     12.76 o
 -14   6   2       71.68       65.60      9.76 o
 -13   6   2        0.12        1.14      2.92 o
 -12   6   2      718.32      756.72     14.52 o
 -11   6   2        0.69        0.52      1.76 o
 -10   6   2      725.90      746.24     10.69 o
  -9   6   2      896.43      913.18     12.50 o
  -8   6   2      398.58      390.11      5.81 o
  -7   6   2     2702.38     2771.04     35.28 o
  -6   6   2      474.60      510.33      6.97 o
  -5   6   2      675.60      773.46     10.19 o
  -4   6   2     1062.88     1068.67     12.84 o
  -3   6   2     1140.21     1104.92     14.09 o
  -2   6   2      145.63      142.33      2.24 o
  -1   6   2     5221.89     5051.85     56.30 o
   0   6   2      290.50      333.97      4.60 o
   1   6   2       37.56       51.12      1.35 o
   2   6   2     2039.79     2094.17     24.48 o
   3   6   2      606.91      614.19      7.83 o
   4   6   2     1383.07     1364.61     16.46 o
   5   6   2       11.13       14.32      1.67 o
   6   6   2      393.26      386.40      6.23 o
   7   6   2      238.41      234.44      4.63 o
   8   6   2      288.49      291.91      5.31 o
   9   6   2     1472.72     1579.36     25.89 o
  10   6   2      157.48      173.26      4.80 o
  11   6   2       31.30       27.54      3.25 o
  12   6   2       40.00       43.35      7.36 o
 -13   7   2      183.96      178.60      7.23 o
 -12   7   2      161.78      149.34      5.25 o
 -11   7   2       26.31       33.11      2.01 o
 -10   7   2       12.43       14.05      2.96 o
  -9   7   2        0.78        4.17      1.54 o
  -8   7   2      175.94      156.08      3.16 o
  -7   7   2      913.46      892.02     11.76 o
  -6   7   2      204.33      202.54      3.42 o
  -5   7   2        2.09        7.85      1.05 o
  -4   7   2       23.66       36.64      1.49 o
  -3   7   2      223.76      263.93      3.79 o
  -2   7   2      401.91      381.11      5.05 o
  -1   7   2     1099.89     1141.31     13.58 o
   0   7   2     3838.49     3876.02     44.06 o
   1   7   2      249.68      321.62      4.45 o
   2   7   2        0.10        0.79      1.09 o
   3   7   2      791.70      867.25     10.85 o
   4   7   2        0.26        1.55      1.09 o
   5   7   2      394.03      393.50      5.84 o
   6   7   2      542.28      519.21      8.29 o
   7   7   2        1.93        5.94      1.58 o
   8   7   2      589.90      609.86     11.18 o
   9   7   2      778.20      772.54     15.56 o
  10   7   2       39.44       43.69      3.36 o
  11   7   2       14.49       16.87      3.09 o
  12   7   2       10.39       10.45      5.25 o
 -13   8   2       29.85       24.02      4.19 o
 -12   8   2      928.65      979.10     26.02 o
 -11   8   2        2.30        2.07      3.37 o
 -10   8   2      669.73      715.28     12.92 o
  -9   8   2      170.33      159.84      3.85 o
  -8   8   2       26.87       24.83      1.68 o
  -7   8   2     1479.03     1536.86     20.17 o
  -6   8   2      855.42      861.21     11.13 o
  -5   8   2      115.21      123.57      2.51 o
  -4   8   2       55.91       37.75      1.38 o
  -3   8   2        1.05        2.16      0.92 o
  -2   8   2       19.25       13.70      1.00 o
  -1   8   2      481.17      475.03      6.34 o
   0   8   2      356.48      382.34      5.35 o
   1   8   2      417.82      431.43      5.84 o
   2   8   2      896.28      876.38     11.16 o
   3   8   2      627.25      628.77      8.32 o
   4   8   2     3006.15     3038.30     35.91 o
   5   8   2      342.98      341.49      5.60 o
   6   8   2      981.78      966.15     14.19 o
   7   8   2        0.16       -1.02      1.78 o
   8   8   2        0.20        0.28      2.65 o
   9   8   2      679.20      656.54     15.50 o
  10   8   2      120.62      107.40      4.94 o
  11   8   2      656.31      637.08     18.47 o
 -12   9   2       57.38       65.42      4.87 o
 -11   9   2       64.33       57.04      3.34 o
 -10   9   2      213.74      204.62      5.03 o
  -9   9   2      269.96      290.16      6.38 o
  -8   9   2      184.79      183.28      3.84 o
  -7   9   2      246.51      242.01      4.32 o
  -6   9   2        0.48       -1.08      1.20 o
  -5   9   2     1650.87     1723.71     21.34 o
  -4   9   2      503.47      479.32      6.69 o
  -3   9   2     1358.04     1381.86     17.26 o
  -2   9   2       66.14       59.87      1.64 o
  -1   9   2      295.89      275.92      4.15 o
   0   9   2     1277.96     1248.78     15.44 o
   1   9   2     1561.97     1535.33     18.77 o
   2   9   2      459.91      547.63      7.44 o
   3   9   2      298.14      311.42      4.85 o
   4   9   2       25.35       16.58      1.54 o
   5   9   2     1153.47     1251.91     16.82 o
   6   9   2      217.25      216.98      4.33 o
   7   9   2      699.22      695.47     11.60 o
   8   9   2       66.37       73.10      3.72 o
   9   9   2      461.62      442.48     11.61 o
  10   9   2       29.29       25.23      3.76 o
  11   9   2       80.59       60.94      4.71 o
 -12  10   2        4.45        4.73      5.12 o
 -11  10   2      123.40      126.49      5.84 o
 -10  10   2        0.30       -1.41      2.51 o
  -9  10   2        1.95        2.54      1.67 o
  -8  10   2     1100.06     1182.48     19.27 o
  -7  10   2      809.46      835.28     12.29 o
  -6  10   2      910.14      863.47     12.20 o
  -5  10   2     1477.54     1435.49     18.57 o
  -4  10   2      333.18      325.70      5.99 o
  -3  10   2     1132.39     1125.45     14.75 o
  -2  10   2     1316.91     1309.31     16.49 o
  -1  10   2      196.05      190.86      3.37 o
   0  10   2      585.58      582.18      8.58 o
   1  10   2      151.20      140.78      2.87 o
   2  10   2      115.32      102.86      2.46 o
   3  10   2      211.02      169.01      3.33 o
   4  10   2      287.08      309.51      5.34 o
   5  10   2      293.65      319.51      5.59 o
   6  10   2      562.02      586.38     10.19 o
   7  10   2      239.45      247.33      9.17 o
   8  10   2      845.94      828.36     19.11 o
   9  10   2      341.70      312.37     10.47 o
  10  10   2       65.71       66.19      4.54 o
 -11  11   2       40.43       40.25      5.70 o
 -10  11   2       24.04       22.53      2.88 o
  -9  11   2      195.14      190.46      6.58 o
  -8  11   2      583.96      592.73     11.53 o
  -7  11   2       56.95       53.11      2.82 o
  -6  11   2      493.73      485.18      7.97 o
  -5  11   2      604.33      614.96      9.26 o
  -4  11   2       64.28       67.98      2.62 o
  -3  11   2      225.45      210.19      3.87 o
  -2  11   2      428.07      409.73      6.25 o
  -1  11   2      195.52      210.86      4.28 o
   0  11   2     2079.59     2122.12     26.51 o
   1  11   2     1073.09     1103.35     14.89 o
   2  11   2     1004.75     1086.41     14.80 o
   3  11   2       33.58       33.36      1.90 o
   4  11   2      100.80       98.57      3.27 o
   5  11   2       42.12       42.24      2.27 o
   6  11   2       15.16        9.79      2.28 o
   7  11   2       59.91       48.10      3.40 o
   8  11   2      181.61      157.79      6.48 o
   9  11   2      330.98      318.62     10.66 o
  10  11   2        1.40       -7.20      4.80 o
 -10  12   2        1.09        0.50      2.67 o
  -9  12   2        1.14       -4.80      3.89 o
  -8  12   2      392.28      386.91      9.23 o
  -7  12   2        3.11       -0.33      2.49 o
  -6  12   2      151.98      153.18      4.08 o
  -5  12   2      213.71      229.07      6.21 o
  -4  12   2       74.42       71.53      2.55 o
  -3  12   2       83.38       80.82      2.68 o
  -2  12   2        6.91        4.31      1.64 o
  -1  12   2      109.47      100.96      2.78 o
   0  12   2      769.38      836.11     12.17 o
   1  12   2      126.07      132.83      3.27 o
   2  12   2      151.81      176.19      3.85 o
   3  12   2      339.96      363.32      6.26 o
   4  12   2        2.04        5.15      3.61 o
   5  12   2      369.63      387.93      9.01 o
   6  12   2      283.58      253.79      7.44 o
   7  12   2       63.58       61.23      4.82 o
   8  12   2      575.27      552.38     16.61 o
   9  12   2       53.85       52.14      4.28 o
 -10  13   2      125.69      106.57      7.92 o
  -9  13   2      125.75      114.82      7.39 o
  -8  13   2      288.33      293.71      9.92 o
  -7  13   2        3.01        3.11      2.46 o
  -6  13   2       73.48       76.89      3.73 o
  -5  13   2      473.90      475.08     10.17 o
  -4  13   2      148.48      142.92      4.59 o
  -3  13   2      549.51      577.56     10.66 o
  -2  13   2        5.59        5.90      2.27 o
  -1  13   2       23.94       24.81      2.12 o
   0  13   2     1164.47     1190.12     18.27 o
   1  13   2      313.96      341.06      7.05 o
   2  13   2      602.39      620.01     11.33 o
   3  13   2     1093.38     1189.51     21.18 o
   4  13   2      369.24      414.79      9.33 o
   5  13   2      351.86      368.94      9.79 o
   6  13   2       60.65       55.54      4.31 o
   7  13   2        0.01        0.84      3.17 o
   8  13   2      204.62      206.01      8.44 o
  -8  14   2      465.43      483.71     14.96 o
  -7  14   2       67.78       55.82      3.95 o
  -6  14   2       18.81       23.03      3.29 o
  -5  14   2      211.61      212.86      8.29 o
  -4  14   2       12.29        9.00      2.25 o
  -3  14   2        5.99        6.43      2.38 o
  -2  14   2      405.18      386.36      8.90 o
  -1  14   2       63.99       61.87      3.69 o
   0  14   2      210.97      210.91      5.69 o
   1  14   2       40.39       35.90      3.01 o
   2  14   2        9.60        9.62      2.71 o
   3  14   2      162.00      146.91      5.07 o
   4  14   2        7.12        7.86      2.87 o
   5  14   2      202.20      191.91      7.40 o
   6  14   2        0.79       -0.24      3.43 o
   7  14   2      190.46      176.13      7.36 o
  -7  15   2      357.08      372.54     20.55 o
  -6  15   2      120.47      126.23      7.02 o
  -5  15   2       78.11       64.68      4.47 o
  -4  15   2        9.65        4.72      2.39 o
  -3  15   2        0.06       -2.24      2.55 o
  -2  15   2      796.36      782.64     21.97 o
  -1  15   2      172.67      172.39      6.18 o
   0  15   2       87.85       78.92      3.98 o
   1  15   2      147.55      137.60      5.18 o
   2  15   2        0.48        0.51      3.15 o
   3  15   2      931.09      959.91     23.74 o
   4  15   2       23.56       17.08      3.35 o
   5  15   2      168.65      145.35      6.48 o
   6  15   2       80.97       74.86      7.81 o
  -5  16   2      272.82      269.94      9.77 o
  -4  16   2        3.50        1.57      3.43 o
  -3  16   2      166.15      161.19      6.55 o
  -2  16   2       89.51       71.99      4.64 o
  -1  16   2      244.37      243.72      8.58 o
   0  16   2      462.28      445.75     13.62 o
   1  16   2      627.70      603.78     19.96 o
   2  16   2       95.27       88.18      5.48 o
   3  16   2      389.73      373.92     12.38 o
   4  16   2       40.57       36.86      4.63 o
  -2  17   2        4.46        3.60      3.88 o
  -1  17   2        2.54        1.54      3.78 o
   0  17   2      181.45      162.05      9.22 o
   1  17   2      137.13      119.00      9.77 o
 -15   1   3      134.42      112.70     11.66 o
 -14   1   3      276.14      270.72      8.84 o
 -13   1   3       80.18       76.00      3.32 o
 -12   1   3     1163.55     1249.60     20.83 o
 -11   1   3        1.44       -0.33      1.49 o
 -10   1   3     1344.40     1353.61     16.48 o
  -9   1   3     1429.06     1547.43     20.23 o
  -8   1   3     5090.97     5240.09     59.58 o
  -7   1   3      124.17      104.45      2.54 o
  -6   1   3     1319.75     1305.65     14.52 o
  -5   1   3      519.05      616.62      8.61 o
  -4   1   3     1688.25     1655.86     22.35 o
  -3   1   3      493.64      575.30      6.51 o
  -2   1   3     1464.68     1374.66     20.21 o
  -1   1   3     1037.12      914.56     10.19 o
   0   1   3       31.10       37.74      0.81 o
   1   1   3     6458.00     6401.23     66.72 o
   2   1   3      570.28      549.03      6.40 o
   3   1   3      392.57      344.05      4.39 o
   4   1   3     1522.21     1486.91     18.78 o
   5   1   3      131.84      131.86      2.65 o
   6   1   3       50.89       47.90      1.87 o
   7   1   3      573.06      606.36     10.17 o
   8   1   3     1972.93     2018.20     30.40 o
   9   1   3        1.75        1.08      2.33 o
  10   1   3      343.47      325.11      9.91 o
  11   1   3       39.85       26.85      3.93 o
  12   1   3      101.87       90.71      5.79 o
 -14   2   3      255.98      263.42     10.39 o
 -13   2   3      172.51      156.85      6.62 o
 -12   2   3       25.82       35.49      2.57 o
 -11   2   3       28.24       28.78      1.42 o
 -10   2   3     3397.00     3458.82     44.91 o
  -9   2   3     3930.32     4016.94     46.76 o
  -8   2   3      260.49      291.77      4.44 o
  -7   2   3     2525.54     2600.94     34.53 o
  -6   2   3       28.54       27.21      0.89 o
  -5   2   3     5325.47     5190.58     57.68 o
  -4   2   3       69.87       94.38      1.53 o
  -3   2   3      543.80      509.01      6.78 o
  -2   2   3      346.54      317.92      3.86 o
  -1   2   3     3524.36     3665.83     48.40 o
   0   2   3     4909.53     4603.58     51.84 o
   1   2   3     2399.48     2483.10     26.78 o
   2   2   3     1063.30     1060.08     12.58 o
   3   2   3     2345.07     2410.88     26.10 o
   4   2   3       49.09       54.68      2.35 o
   5   2   3      281.52      324.90      4.48 o
   6   2   3     1369.26     1318.18     15.58 o
   7   2   3     2287.15     2326.32     29.09 o
   8   2   3        3.65        6.15      1.64 o
   9   2   3       24.36       35.17      2.76 o
  10   2   3      665.69      712.69     18.64 o
  11   2   3      888.05      937.93     28.87 o
  12   2   3       96.69       91.74      5.70 o
 -14   3   3      294.83      307.01     10.20 o
 -13   3   3      577.18      549.36     21.49 o
 -12   3   3       66.81       59.31      2.28 o
 -11   3   3       22.23       10.87      1.28 o
 -10   3   3      443.07      450.08      7.22 o
  -9   3   3     1126.68     1035.47     14.24 o
  -8   3   3       36.45       42.56      1.30 o
  -7   3   3      526.93      550.97      7.01 o
  -6   3   3      254.68      213.41      2.84 o
  -5   3   3      289.83      292.65      3.65 o
  -4   3   3     2796.62     2890.27     31.13 o
  -3   3   3     3030.09     2881.34     33.21 o
  -2   3   3      614.66      683.33      8.24 o
  -1   3   3      225.49      200.89      2.65 o
   0   3   3    14299.06    14136.94    219.88 o
   1   3   3      794.73      858.12     10.44 o
   2   3   3     2334.21     2145.40     26.24 o
   3   3   3        3.64        6.55      0.81 o
   4   3   3     5161.59     5128.84     54.47 o
   5   3   3        0.58        0.90      0.93 o
   6   3   3       31.28       37.29      1.45 o
   7   3   3      290.07      270.28      4.01 o
   8   3   3      355.59      371.89      6.31 o
   9   3   3        3.98        1.66      1.73 o
  10   3   3       98.09       81.73      4.85 o
  11   3   3        7.58       -1.42      4.10 o
  12   3   3        5.81        1.99      7.95 o
 -14   4   3      350.09      350.00     14.84 o
 -13   4   3      411.05      361.44     15.18 o
 -12   4   3       73.24       67.95      2.58 o
 -11   4   3      552.66      586.17      9.09 o
 -10   4   3      455.45      496.67      7.47 o
  -9   4   3     1225.51     1239.89     16.94 o
  -8   4   3     2522.71     2615.13     31.09 o
  -7   4   3       64.32       85.62      1.90 o
  -6   4   3     2472.51     2537.10     27.28 o
  -5   4   3      175.76      182.54      2.74 o
  -4   4   3       36.02       19.65      1.18 o
  -3   4   3     9018.07     8903.38     98.22 o
  -2   4   3       42.97       29.85      1.24 o
  -1   4   3     1102.02     1033.29     12.15 o
   0   4   3    13796.81    13319.05    167.82 o
   1   4   3      555.09      514.67      6.97 o
   2   4   3     1675.73     1636.94     20.44 o
   3   4   3     1257.77     1131.96     14.55 o
   4   4   3     1224.45     1272.04     16.67 o
   5   4   3     1812.88     1918.08     21.60 o
   6   4   3      484.16      516.65      6.94 o
   7   4   3      638.86      690.80      8.76 o
   8   4   3      410.59      446.96      6.27 o
   9   4   3       51.30       53.31      3.58 o
  10   4   3     1035.88     1041.25     22.55 o
  11   4   3      375.00      373.20     13.60 o
  12   4   3        2.47       10.52      4.38 o
 -14   5   3       36.04       36.03      4.71 o
 -13   5   3      524.86      584.29     32.68 o
 -12   5   3      281.00      293.48      7.18 o
 -11   5   3       84.89       93.68      3.51 o
 -10   5   3       26.75       19.67      1.29 o
  -9   5   3     1693.89     1683.91     22.53 o
  -8   5   3      731.48      771.32     10.79 o
  -7   5   3      129.14      135.98      2.32 o
  -6   5   3     2128.93     2212.24     27.72 o
  -5   5   3      115.93       79.57      1.70 o
  -4   5   3       66.73      112.86      1.89 o
  -3   5   3      142.53      124.66      2.01 o
  -2   5   3     3057.41     2875.44     33.00 o
  -1   5   3       12.74       11.30      0.68 o
   0   5   3     1681.72     1748.30     20.32 o
   1   5   3     1868.58     1942.13     22.42 o
   2   5   3      101.56       82.24      1.96 o
   3   5   3     1084.46     1046.47     13.68 o
   4   5   3     2086.50     2106.50     27.86 o
   5   5   3      730.71      760.63     10.75 o
   6   5   3      708.03      730.94      9.59 o
   7   5   3      307.08      307.15      4.91 o
   8   5   3      683.99      675.30      9.73 o
   9   5   3       26.83       27.13      2.76 o
  10   5   3      303.38      329.71      8.95 o
  11   5   3       11.49        6.72      2.98 o
  12   5   3        9.12        9.53      3.88 o
 -14   6   3       42.75       27.93      5.42 o
 -13   6   3      257.15      280.83     10.92 o
 -12   6   3        0.27        2.66      2.29 o
 -11   6   3      159.71      147.29      3.79 o
 -10   6   3      125.29      164.97      3.75 o
  -9   6   3     1125.21     1133.71     14.88 o
  -8   6   3     2437.36     2421.67     29.45 o
  -7   6   3      521.47      575.99      7.91 o
  -6   6   3      161.45      137.64      2.53 o
  -5   6   3       19.34       16.02      0.97 o
  -4   6   3     4758.78     4886.71     71.43 o
  -3   6   3       26.98       27.34      0.98 o
  -2   6   3     1080.69     1076.63     13.93 o
  -1   6   3     3151.25     3153.11     35.86 o
   0   6   3     1727.76     1783.93     20.74 o
   1   6   3      300.80      346.68      4.86 o
   2   6   3      540.83      558.58      7.50 o
   3   6   3       65.80       87.76      2.66 o
   4   6   3       11.25       10.15      1.20 o
   5   6   3     3245.56     3292.06     41.47 o
   6   6   3      123.25      133.34      3.18 o
   7   6   3       38.59       41.12      1.96 o
   8   6   3      284.98      267.83      5.40 o
   9   6   3        9.14        9.32      2.07 o
  10   6   3      118.56      145.58      5.97 o
  11   6   3       18.02       19.10      3.26 o
 -13   7   3       66.48       44.15      3.55 o
 -12   7   3       38.71       32.64      3.30 o
 -11   7   3     1783.28     1779.36     28.58 o
 -10   7   3      170.73      171.03      3.91 o
  -9   7   3       68.12       85.35      2.28 o
  -8   7   3        2.07        0.90      1.12 o
  -7   7   3      246.46      257.22      4.21 o
  -6   7   3       39.38       45.65      1.47 o
  -5   7   3     1799.82     1756.89     21.03 o
  -4   7   3     1941.90     2070.52     24.15 o
  -3   7   3     5574.47     5810.59     70.48 o
  -2   7   3     1013.83     1101.09     13.27 o
  -1   7   3      892.32      993.59     12.33 o
   0   7   3      528.13      451.57      5.91 o
   1   7   3      640.30      627.84      8.03 o
   2   7   3     3724.14     3783.89     43.69 o
   3   7   3      116.30      117.52      2.51 o
   4   7   3      122.68      138.47      3.01 o
   5   7   3     1879.80     1926.32     25.77 o
   6   7   3        0.12        1.09      1.43 o
   7   7   3     1096.40     1176.17     17.24 o
   8   7   3      531.02      533.86     11.35 o
   9   7   3        2.07        3.10      2.26 o
  10   7   3      239.05      213.68      7.81 o
  11   7   3       33.58       26.61      6.57 o
 -13   8   3        6.29        6.78      2.68 o
 -12   8   3      213.94      187.02      7.09 o
 -11   8   3      181.48      159.15      4.41 o
 -10   8   3        0.01        2.17      1.50 o
  -9   8   3       17.40       18.75      1.63 o
  -8   8   3      212.03      192.49      3.99 o
  -7   8   3     1716.40     1712.65     21.55 o
  -6   8   3      310.84      310.56      4.81 o
  -5   8   3      440.15      502.21      7.48 o
  -4   8   3     3904.32     3997.74     49.64 o
  -3   8   3      160.16      157.38      2.98 o
  -2   8   3      911.55      909.57     12.36 o
  -1   8   3       10.63       14.85      0.98 o
   0   8   3       11.03       16.57      1.17 o
   1   8   3     2467.64     2657.86     30.95 o
   2   8   3      128.53      142.05      2.70 o
   3   8   3     1528.28     1736.27     21.31 o
   4   8   3       56.12       56.76      1.93 o
   5   8   3       41.98       40.77      1.91 o
   6   8   3       35.54       40.62      2.56 o
   7   8   3      488.63      495.53      8.87 o
   8   8   3       44.84       35.36      3.14 o
   9   8   3      902.26      885.24     17.99 o
  10   8   3      146.08      167.26      7.21 o
 -12   9   3       55.58       62.05      4.01 o
 -11   9   3       62.84       69.23      4.23 o
 -10   9   3       80.38       87.79      3.23 o
  -9   9   3      387.32      373.65      6.97 o
  -8   9   3      105.30      103.85      2.72 o
  -7   9   3       40.49       38.39      1.77 o
  -6   9   3        0.00        4.58      1.33 o
  -5   9   3     2154.03     2079.50     25.50 o
  -4   9   3     1448.27     1488.34     18.23 o
  -3   9   3      448.19      454.19      6.36 o
  -2   9   3       47.43       47.97      1.59 o
  -1   9   3       48.93       54.87      1.98 o
   0   9   3       12.57       17.90      1.26 o
   1   9   3      426.24      418.50      6.03 o
   2   9   3      245.14      233.31      3.98 o
   3   9   3      580.23      616.10      8.80 o
   4   9   3      340.80      420.76      6.53 o
   5   9   3       13.90        6.49      1.57 o
   6   9   3      739.19      733.05     12.14 o
   7   9   3      135.04      136.13      4.33 o
   8   9   3       63.54       62.55      4.17 o
   9   9   3      214.82      212.62      8.10 o
  10   9   3      266.95      271.88      9.73 o
 -12  10   3        9.28        4.49      2.93 o
 -11  10   3      558.96      580.04     19.17 o
 -10  10   3       26.88       20.44      2.02 o
  -9  10   3        1.33        2.31      1.69 o
  -8  10   3      424.72      448.53      8.08 o
  -7  10   3      108.03       95.31      2.62 o
  -6  10   3     1186.35     1247.83     16.96 o
  -5  10   3       30.53       27.62      1.62 o
  -4  10   3        5.62        7.46      1.33 o
  -3  10   3      800.18      799.55     10.90 o
  -2  10   3       26.83       32.97      1.61 o
  -1  10   3       93.39       78.53      2.14 o
   0  10   3      146.73      143.62      3.06 o
   1  10   3       35.03       29.04      1.64 o
   2  10   3        7.82        2.96      1.39 o
   3  10   3      335.77      317.79      5.31 o
   4  10   3        3.86        2.94      1.31 o
   5  10   3      688.79      719.96     11.69 o
   6  10   3       11.17        6.48      2.07 o
   7  10   3        2.11        3.47      2.62 o
   8  10   3       46.42       44.31      4.96 o
   9  10   3       36.65       33.86      3.84 o
 -11  11   3       55.08       50.60      3.85 o
 -10  11   3      628.15      661.19     16.79 o
  -9  11   3        2.66        3.19      1.80 o
  -8  11   3      815.43      833.97     15.24 o
  -7  11   3       31.18       34.15      2.16 o
  -6  11   3      827.42      823.02     12.11 o
  -5  11   3      623.44      627.68      9.34 o
  -4  11   3     4845.97     4997.53     60.68 o
  -3  11   3      442.26      481.52      7.60 o
  -2  11   3        1.37        4.87      1.30 o
  -1  11   3       46.31       44.45      2.27 o
   0  11   3      553.47      526.89      8.39 o
   1  11   3     4716.56     5092.43     61.07 o
   2  11   3       19.80       20.55      1.88 o
   3  11   3        7.06        7.10      1.80 o
   4  11   3        0.80        0.97      1.60 o
   5  11   3      519.38      512.72     10.88 o
   6  11   3      806.00      845.50     17.17 o
   7  11   3       92.39       93.55      5.06 o
   8  11   3       12.56       10.74      4.33 o
   9  11   3       42.58       31.82      4.73 o
 -10  12   3        4.88        4.57      3.08 o
  -9  12   3       10.36       11.55      3.01 o
  -8  12   3       16.33       15.23      2.44 o
  -7  12   3     1128.53     1090.41     18.93 o
  -6  12   3      197.96      198.34      4.91 o
  -5  12   3      180.75      182.32      4.33 o
  -4  12   3      908.89      890.43     13.04 o
  -3  12   3       51.89       55.45      2.13 o
  -2  12   3     3096.43     3247.92     41.10 o
  -1  12   3      988.24     1033.46     14.45 o
   0  12   3       78.43       74.57      2.74 o
   1  12   3      160.15      169.66      5.12 o
   2  12   3       81.61       82.84      3.25 o
   3  12   3      209.13      227.47      5.28 o
   4  12   3      985.52      992.38     19.31 o
   5  12   3      287.74      278.85      8.46 o
   6  12   3      156.63      136.20      7.02 o
   7  12   3      318.77      319.78     10.61 o
   8  12   3      144.22      131.86      6.07 o
  -9  13   3       61.86       54.25      4.12 o
  -8  13   3        5.88        1.48      2.52 o
  -7  13   3        2.83       -0.46      2.64 o
  -6  13   3       64.51       65.63      4.10 o
  -5  13   3        4.13        5.01      2.21 o
  -4  13   3      205.66      218.37      5.33 o
  -3  13   3       23.02       20.25      2.17 o
  -2  13   3        8.98        8.28      2.29 o
  -1  13   3      662.83      669.39     11.86 o
   0  13   3      184.58      181.62      4.79 o
   1  13   3       12.88        8.46      1.86 o
   2  13   3      141.77      139.43      4.73 o
   3  13   3      128.10      123.81      4.33 o
   4  13   3        1.77       -3.68      3.13 o
   5  13   3      325.13      299.75      9.55 o
   6  13   3       62.60       57.00      4.14 o
   7  13   3        4.80        3.79      3.55 o
  -8  14   3       13.16        9.22      4.09 o
  -7  14   3      603.46      665.62     19.08 o
  -6  14   3        6.40        6.02      2.84 o
  -5  14   3      115.51      100.30      4.46 o
  -4  14   3       37.88       31.14      2.69 o
  -3  14   3      133.72      132.51      6.29 o
  -2  14   3      194.36      197.80      5.70 o
  -1  14   3      177.09      186.46      5.81 o
   0  14   3       11.99       12.21      2.51 o
   1  14   3      615.25      605.36     12.84 o
   2  14   3       47.48       34.90      3.54 o
   3  14   3      517.19      489.44     16.14 o
   4  14   3      663.90      702.83     19.42 o
   5  14   3       59.78       52.96      6.39 o
   6  14   3        3.27       -2.94      3.60 o
  -7  15   3        2.05        2.07      3.41 o
  -6  15   3       17.73       17.61      3.08 o
  -5  15   3      137.45      140.25      6.10 o
  -4  15   3       32.64       44.51      4.07 o
  -3  15   3      318.29      279.20      8.49 o
  -2  15   3      561.96      574.39     14.79 o
  -1  15   3       42.05       35.29      3.03 o
   0  15   3        8.82        9.38      3.06 o
   1  15   3     1682.25     1712.54     49.89 o
   2  15   3       17.37       13.74      3.59 o
   3  15   3      106.52      100.96      5.42 o
   4  15   3        0.02       -0.06      3.14 o
   5  15   3        8.54        1.73      6.07 o
  -5  16   3       46.29       43.68      4.98 o
  -4  16   3      160.61      150.79      6.48 o
  -3  16   3      514.45      493.27     15.13 o
  -2  16   3        0.13        2.04      3.28 o
  -1  16   3       43.28       43.95      4.86 o
   0  16   3       73.77       59.70      4.36 o
   1  16   3        1.54        1.33      3.17 o
   2  16   3       14.88       19.86      3.48 o
   3  16   3      161.18      157.88      7.89 o
 -15   0   4       30.90       36.33      6.33 o
 -14   0   4      430.23      446.65     19.14 o
 -13   0   4     3488.07     3800.71     98.00 o
 -12   0   4      600.61      570.32     13.30 o
 -11   0   4      328.23      341.68      7.91 o
 -10   0   4      198.31      245.53      5.90 o
  -9   0   4      727.34      754.45     14.20 o
  -8   0   4    10059.18    10170.62    142.69 o
  -7   0   4     3697.72     3720.87     53.68 o
  -6   0   4      647.73      618.15      9.52 o
  -5   0   4     1875.57     1929.02     31.84 o
  -4   0   4    13432.60    13550.88    419.65 o
  -3   0   4     1173.45      994.66     24.76 o
  -2   0   4     4927.39     4547.26    144.76 o
  -1   0   4     1595.17     1481.77     24.73 o
   0   0   4     7497.62     7096.88     98.95 o
   1   0   4      755.64      762.40     11.94 o
   2   0   4     4473.37     4956.23     90.87 o
   3   0   4        9.93       30.98      1.41 o
   4   0   4      913.58      845.12     17.63 o
   5   0   4      315.82      345.11      8.41 o
   6   0   4     2185.68     2347.72     47.04 o
   7   0   4      454.25      495.09     12.28 o
   8   0   4     7861.20     8601.93    169.42 o
   9   0   4      192.66      201.33     13.37 o
  10   0   4        2.32        2.89      4.88 o
  11   0   4        4.44       -2.86      3.82 o
 -15   1   4        4.31        7.70      3.77 o
 -14   1   4       36.09       30.31      2.91 o
 -13   1   4       11.32        8.16      3.16 o
 -12   1   4       74.23       80.75      3.58 o
 -11   1   4      381.76      426.70      6.34 o
 -10   1   4      160.97      181.22      3.20 o
  -9   1   4      198.30      194.99      2.98 o
  -8   1   4      650.63      677.67      8.58 o
  -7   1   4     3474.62     3529.02     40.31 o
  -6   1   4       59.49       72.42      1.30 o
  -5   1   4        2.88        1.62      0.52 o
  -4   1   4      373.63      366.75      4.67 o
  -3   1   4       46.40       37.10      1.30 o
  -2   1   4      237.50      176.69      3.25 o
  -1   1   4     6097.52     5754.78     63.09 o
   0   1   4      134.10      108.38      1.81 o
   1   1   4      121.34      111.28      1.73 o
   2   1   4      857.01      929.94     10.83 o
   3   1   4     1220.96     1350.47     17.36 o
   4   1   4     2142.21     2083.16     24.64 o
   5   1   4       14.16       14.65      1.29 o
   6   1   4       20.27       28.77      1.68 o
   7   1   4     1315.76     1340.25     21.00 o
   8   1   4      316.23      318.42      6.80 o
   9   1   4      141.43      149.60      5.57 o
  10   1   4       37.20       45.96      4.52 o
  11   1   4       89.71      102.59     12.24 o
 -14   2   4       81.18       77.45      4.01 o
 -13   2   4      655.67      687.26     18.36 o
 -12   2   4      116.16      121.28      4.22 o
 -11   2   4       29.64       23.93      1.48 o
 -10   2   4      890.55      869.88     11.73 o
  -9   2   4      850.96      821.96     10.73 o
  -8   2   4      387.99      394.01      5.67 o
  -7   2   4     1575.26     1606.92     20.66 o
  -6   2   4      305.56      346.91      4.64 o
  -5   2   4      901.92     1072.94     13.77 o
  -4   2   4       83.22       85.41      1.48 o
  -3   2   4     2702.73     2925.46     42.90 o
  -2   2   4       14.76       15.14      0.84 o
  -1   2   4       11.07       10.92      0.73 o
   0   2   4     2908.33     2916.56     33.44 o
   1   2   4      152.72      191.64      2.74 o
   2   2   4     6880.41     7178.81     71.49 o
   3   2   4     3014.85     3036.41     31.26 o
   4   2   4        9.58       10.52      0.84 o
   5   2   4       93.34       84.00      1.95 o
   6   2   4     1859.95     1839.71     27.04 o
   7   2   4      189.92      188.24      3.99 o
   8   2   4      864.19      822.44     12.32 o
   9   2   4       14.35        4.49      3.39 o
  10   2   4       89.23       79.13      5.20 o
  11   2   4      204.52      208.15      9.25 o
 -14   3   4        4.83        7.90      2.64 o
 -13   3   4       21.51       26.56      3.07 o
 -12   3   4       20.89       16.41      1.59 o
 -11   3   4      253.60      288.42      5.03 o
 -10   3   4     1790.27     1870.55     30.35 o
  -9   3   4     1188.62     1203.27     16.19 o
  -8   3   4      542.79      511.98      7.89 o
  -7   3   4      688.24      696.78     10.35 o
  -6   3   4     1639.51     1666.68     18.41 o
  -5   3   4       68.80       51.84      1.07 o
  -4   3   4      184.35      219.47      3.48 o
  -3   3   4      553.80      670.09      9.85 o
  -2   3   4     1040.72     1166.92     13.64 o
  -1   3   4       96.29       91.99      1.79 o
   0   3   4     3319.44     3017.87     33.91 o
   1   3   4     1174.67     1227.74     13.61 o
   2   3   4       60.48       55.14      1.67 o
   3   3   4        1.85        1.65      0.79 o
   4   3   4        0.36        2.53      0.85 o
   5   3   4     2591.88     2711.52     30.63 o
   6   3   4      514.60      539.16      7.01 o
   7   3   4     1393.62     1441.73     19.84 o
   8   3   4       16.02       20.84      2.65 o
   9   3   4      606.24      602.60     12.91 o
  10   3   4       14.06        9.83      4.30 o
  11   3   4      702.00      630.77     21.25 o
 -14   4   4       67.11       63.60      4.58 o
 -13   4   4        0.04       -0.08      1.84 o
 -12   4   4        0.02       -0.04      1.30 o
 -11   4   4        0.06       -1.08      1.24 o
 -10   4   4        6.25        7.46      1.24 o
  -9   4   4      159.04      123.67      2.40 o
  -8   4   4      370.92      426.32      6.39 o
  -7   4   4      864.65      848.19      9.98 o
  -6   4   4      114.86      135.83      2.17 o
  -5   4   4     1771.39     1775.57     19.39 o
  -4   4   4     1688.84     1651.99     19.52 o
  -3   4   4        8.80       11.62      0.87 o
  -2   4   4     2081.83     2079.02     25.87 o
  -1   4   4      174.03      161.42      2.59 o
   0   4   4      738.56      791.94      9.75 o
   1   4   4     2330.19     2333.71     26.62 o
   2   4   4      608.89      614.08      7.74 o
   3   4   4      990.73     1031.88     11.96 o
   4   4   4       39.52       37.10      1.44 o
   5   4   4      422.56      436.64      6.06 o
   6   4   4      233.31      241.35      4.11 o
   7   4   4      316.43      315.31      5.47 o
   8   4   4      723.91      696.51     11.42 o
   9   4   4       43.38       63.41      4.96 o
  10   4   4      203.55      212.47      7.53 o
  11   4   4        0.36        1.08      3.66 o
 -14   5   4        2.31        0.54      3.10 o
 -13   5   4      183.00      166.34      7.67 o
 -12   5   4      386.78      358.49      8.15 o
 -11   5   4        1.09        2.42      1.33 o
 -10   5   4      696.72      708.24     11.73 o
  -9   5   4       40.12       42.69      1.75 o
  -8   5   4      637.14      636.78      8.03 o
  -7   5   4       21.89       21.73      1.51 o
  -6   5   4      310.28      329.70      4.44 o
  -5   5   4     2237.56     2081.62     25.63 o
  -4   5   4     2890.48     2703.90     31.25 o
  -3   5   4     1492.80     1628.84     18.28 o
  -2   5   4      230.07      272.58      3.71 o
  -1   5   4      855.20      869.88     10.42 o
   0   5   4       52.16       72.57      2.91 o
   1   5   4     2816.45     2677.52     32.81 o
   2   5   4      138.17      139.07      2.47 o
   3   5   4      955.79      970.44     12.48 o
   4   5   4      853.51      803.94      9.83 o
   5   5   4      305.00      321.03      4.81 o
   6   5   4     1559.72     1582.90     19.48 o
   7   5   4       26.09       21.64      1.29 o
   8   5   4      519.62      546.80      8.80 o
   9   5   4       70.71       63.30      3.76 o
  10   5   4       73.79       69.83      6.96 o
  11   5   4      134.56      123.28      6.01 o
 -14   6   4        1.15        2.31      3.42 o
 -13   6   4      453.88      482.08     19.17 o
 -12   6   4      169.67      186.21      7.10 o
 -11   6   4      198.79      182.66      4.45 o
 -10   6   4      214.16      216.67      4.12 o
  -9   6   4       30.49       26.35      1.44 o
  -8   6   4       51.55       56.26      2.12 o
  -7   6   4      176.81      185.97      2.92 o
  -6   6   4      129.17      123.64      2.12 o
  -5   6   4      897.14      886.42     10.44 o
  -4   6   4      449.30      447.63      6.06 o
  -3   6   4       43.42       46.66      1.22 o
  -2   6   4     8278.86     8373.16     93.17 o
  -1   6   4     1281.91     1416.84     17.01 o
   0   6   4       99.78       97.14      1.98 o
   1   6   4        2.94        8.77      1.35 o
   2   6   4       47.42       33.58      1.48 o
   3   6   4      820.37      769.62     10.82 o
   4   6   4      497.38      466.41      7.79 o
   5   6   4      330.57      338.03      5.19 o
   6   6   4       95.52       94.14      2.59 o
   7   6   4       90.28       82.59      3.18 o
   8   6   4      490.31      500.37      9.47 o
   9   6   4      144.63      142.27      5.73 o
  10   6   4       11.48       11.34      3.38 o
 -13   7   4        6.90        2.82      2.24 o
 -12   7   4      170.46      177.90      6.26 o
 -11   7   4       61.11       61.38      2.66 o
 -10   7   4      330.62      313.41      5.94 o
  -9   7   4      343.44      325.33      5.16 o
  -8   7   4      936.34      965.37     12.93 o
  -7   7   4     3895.53     3890.34     43.19 o
  -6   7   4      784.30      778.28     10.96 o
  -5   7   4       31.43       35.71      1.28 o
  -4   7   4      644.06      724.00      9.45 o
  -3   7   4      854.83      872.89     11.68 o
  -2   7   4      529.32      486.56      6.52 o
  -1   7   4      378.17      401.47      5.53 o
   0   7   4     1675.52     1665.19     19.91 o
   1   7   4       43.83       60.85      1.76 o
   2   7   4     3803.55     4016.92     46.25 o
   3   7   4        9.87        7.07      1.80 o
   4   7   4      526.12      543.74      8.44 o
   5   7   4      381.49      388.65      6.76 o
   6   7   4       16.57       13.24      1.51 o
   7   7   4       34.28       40.68      2.15 o
   8   7   4      209.20      218.95      5.67 o
   9   7   4      383.71      403.89     17.69 o
  10   7   4        9.33       12.17      3.70 o
 -13   8   4      101.42       86.75      5.43 o
 -12   8   4      217.46      189.89      6.85 o
 -11   8   4        7.80        3.84      1.94 o
 -10   8   4       67.40       47.48      4.65 o
  -9   8   4      854.07      860.98     12.05 o
  -8   8   4      429.30      431.53      6.31 o
  -7   8   4     1546.94     1621.25     19.53 o
  -6   8   4      125.16      138.09      2.96 o
  -5   8   4     1200.17     1296.08     16.17 o
  -4   8   4      872.84      829.81     10.66 o
  -3   8   4     1057.97     1099.21     13.78 o
  -2   8   4     3917.24     4031.79     49.26 o
  -1   8   4       58.48       69.47      1.82 o
   0   8   4     1707.04     1876.15     22.58 o
   1   8   4      553.38      623.86      8.38 o
   2   8   4     1179.66     1202.20     16.31 o
   3   8   4     1331.90     1372.60     17.56 o
   4   8   4      715.27      739.72     11.26 o
   5   8   4       35.76       39.82      2.51 o
   6   8   4        7.52        6.48      2.02 o
   7   8   4      361.79      321.13      7.13 o
   8   8   4       18.05       20.32      3.47 o
   9   8   4      370.10      409.97     12.33 o
  10   8   4      101.05       98.24     10.04 o
 -12   9   4       11.66       13.99      5.77 o
 -11   9   4       44.91       34.21      4.41 o
 -10   9   4     1719.56     1800.64     29.47 o
  -9   9   4      301.85      295.07      5.85 o
  -8   9   4       28.57       26.57      2.43 o
  -7   9   4      789.54      825.32     13.27 o
  -6   9   4      669.50      650.57      9.10 o
  -5   9   4     1108.00     1215.82     17.14 o
  -4   9   4       43.93       44.97      1.68 o
  -3   9   4      239.35      218.74      3.62 o
  -2   9   4      101.03       91.82      2.12 o
  -1   9   4     1093.29     1108.13     14.26 o
   0   9   4       98.11       94.31      2.35 o
   1   9   4      734.05      688.33      9.53 o
   2   9   4     1634.23     1728.25     21.75 o
   3   9   4     1047.92     1105.58     14.98 o
   4   9   4      263.84      242.71      4.88 o
   5   9   4       11.62       13.46      2.05 o
   6   9   4      393.98      409.19     11.28 o
   7   9   4     1452.24     1551.86     28.62 o
   8   9   4        9.18        6.55      3.28 o
   9   9   4      161.40      180.39      7.33 o
 -12  10   4       68.24       69.85      5.07 o
 -11  10   4      413.08      445.22     17.74 o
 -10  10   4      342.10      330.56      8.52 o
  -9  10   4      102.55      105.07      3.18 o
  -8  10   4        7.46       10.21      1.41 o
  -7  10   4       82.16       83.65      3.10 o
  -6  10   4      499.11      524.69      8.55 o
  -5  10   4       14.42       13.99      1.36 o
  -4  10   4      166.05      151.51      3.02 o
  -3  10   4     2379.82     2427.21     30.61 o
  -2  10   4      406.33      411.24      6.27 o
  -1  10   4     2074.16     2182.75     27.07 o
   0  10   4       45.88       31.98      1.81 o
   1  10   4      445.45      414.10      6.45 o
   2  10   4       46.56       45.80      2.11 o
   3  10   4       31.73       24.92      1.91 o
   4  10   4      121.81      136.17      5.42 o
   5  10   4      522.71      565.85     10.78 o
   6  10   4       16.41       15.26      2.95 o
   7  10   4      211.71      205.01      8.90 o
   8  10   4      106.35      103.12      5.17 o
   9  10   4        9.53        9.06      4.27 o
 -11  11   4      346.85      321.30     13.94 o
 -10  11   4      145.52      126.81      7.55 o
  -9  11   4       89.83       84.24      3.72 o
  -8  11   4        5.83        4.62      3.19 o
  -7  11   4      131.51      113.18      3.12 o
  -6  11   4       30.80       27.52      1.97 o
  -5  11   4      384.83      384.22      6.44 o
  -4  11   4      483.34      486.55      7.77 o
  -3  11   4        4.37        4.26      1.35 o
  -2  11   4       47.07       39.76      1.73 o
  -1  11   4      916.19      868.94     12.26 o
   0  11   4      251.12      237.75      4.45 o
   1  11   4       66.64       65.03      2.22 o
   2  11   4      811.93      824.77     12.03 o
   3  11   4      412.51      403.83      8.03 o
   4  11   4       46.99       42.76      2.49 o
   5  11   4      284.85      276.78      7.44 o
   6  11   4      167.30      176.55      8.06 o
   7  11   4       15.79       13.57      3.70 o
   8  11   4      248.04      238.67      8.63 o
 -10  12   4      106.36      102.56      6.96 o
  -9  12   4      237.65      225.21      7.75 o
  -8  12   4       70.63       66.56      3.57 o
  -7  12   4       41.03       41.31      2.79 o
  -6  12   4      103.40       94.62      3.41 o
  -5  12   4      210.57      217.18      5.23 o
  -4  12   4       56.10       54.43      2.32 o
  -3  12   4      955.26     1021.32     17.18 o
  -2  12   4       57.66       73.09      2.70 o
  -1  12   4      466.33      496.74      8.37 o
   0  12   4      154.53      146.24      3.68 o
   1  12   4      129.87      119.84      3.81 o
   2  12   4        0.02        1.65      1.93 o
   3  12   4       22.67       23.24      2.53 o
   4  12   4       53.03       52.24      3.35 o
   5  12   4       85.64       68.51      6.62 o
   6  12   4      286.66      309.74     10.00 o
   7  12   4       83.47       68.66     11.04 o
  -9  13   4      493.46      479.90     17.29 o
  -8  13   4      240.40      224.92      7.80 o
  -7  13   4       72.45       61.76      3.74 o
  -6  13   4       89.65       91.66      4.79 o
  -5  13   4       16.02       14.94      3.57 o
  -4  13   4      510.46      529.99     10.13 o
  -3  13   4      142.72      133.09      4.08 o
  -2  13   4       50.38       48.30      2.65 o
  -1  13   4      106.03      110.28      3.85 o
   0  13   4      130.61      120.28      3.82 o
   1  13   4        0.99        2.37      2.27 o
   2  13   4     2639.00     2755.12     46.62 o
   3  13   4      154.11      134.15      6.09 o
   4  13   4      100.86       88.40      5.71 o
   5  13   4       75.94       79.21      5.28 o
   6  13   4       55.47       57.78      4.38 o
  -8  14   4       55.17       55.88      9.47 o
  -7  14   4       13.00        8.55      3.21 o
  -6  14   4      223.43      230.34      9.86 o
  -5  14   4      326.94      350.11     11.58 o
  -4  14   4        2.42        5.78      3.06 o
  -3  14   4       49.27       59.58      4.20 o
  -2  14   4      357.61      379.17     11.22 o
  -1  14   4     1849.93     1931.15     33.95 o
   0  14   4       50.02       50.04      3.11 o
   1  14   4       74.04       64.57      4.22 o
   2  14   4       94.70       85.36      4.68 o
   3  14   4       73.87       69.56      4.52 o
   4  14   4       71.55       60.65      4.14 o
   5  14   4      265.05      228.18      8.55 o
  -6  15   4       43.79       48.99      4.28 o
  -5  15   4       50.45       37.88      5.01 o
  -4  15   4      107.07      102.19      5.05 o
  -3  15   4      651.73      682.39     19.17 o
  -2  15   4        7.00        6.16      2.82 o
  -1  15   4      499.72      513.24     14.85 o
   0  15   4       16.74       13.78      3.14 o
   1  15   4       47.30       35.83      4.67 o
   2  15   4      197.73      172.07      6.86 o
   3  15   4       26.04       22.64      3.52 o
  -4  16   4      478.89      446.48     15.84 o
  -3  16   4        2.04        2.77      3.34 o
  -2  16   4      219.73      202.00      9.25 o
  -1  16   4     1886.83     1899.22     47.49 o
   0  16   4      378.33      349.67     11.46 o
   1  16   4      349.53      313.55     12.50 o
 -14   1   5        0.43        0.78      3.38 o
 -13   1   5       27.66       29.86      2.34 o
 -12   1   5     1067.49     1096.91     16.73 o
 -11   1   5        6.49        6.84      1.06 o
 -10   1   5     1360.06     1387.65     17.62 o
  -9   1   5     1497.38     1491.04     17.29 o
  -8   1   5      161.64      158.25      2.42 o
  -7   1   5     1431.69     1415.75     15.99 o
  -6   1   5      610.62      579.53      7.16 o
  -5   1   5      130.03       99.00      2.15 o
  -4   1   5       77.97       46.35      1.22 o
  -3   1   5     1937.50     2056.36     33.40 o
  -2   1   5     2397.48     2271.61     23.13 o
  -1   1   5     3244.53     3446.16     36.85 o
   0   1   5       49.55       64.90      1.33 o
   1   1   5     1666.10     1546.71     17.42 o
   2   1   5      855.03      859.07     10.61 o
   3   1   5       10.87        6.68      1.03 o
   4   1   5      385.41      384.80      5.54 o
   5   1   5      248.13      239.81      4.08 o
   6   1   5      633.29      629.40     10.68 o
   7   1   5     2016.95     2059.19     34.77 o
   8   1   5      826.20      845.82     18.36 o
   9   1   5     1016.54     1055.17     26.14 o
  10   1   5      167.65      160.20      7.63 o
 -14   2   5      115.67      118.08     10.30 o
 -13   2   5      309.15      336.58     10.18 o
 -12   2   5      353.45      376.17      6.47 o
 -11   2   5      174.78      158.05      2.98 o
 -10   2   5      434.16      454.71      6.32 o
  -9   2   5       43.69       49.60      1.34 o
  -8   2   5     1147.98     1133.62     13.90 o
  -7   2   5     1545.46     1585.81     20.29 o
  -6   2   5       28.01       43.17      0.95 o
  -5   2   5       49.46       48.03      1.38 o
  -4   2   5     1683.63     1771.24     23.96 o
  -3   2   5     1108.30     1090.94     13.93 o
  -2   2   5      803.39      743.57      7.68 o
  -1   2   5      319.20      300.77      3.85 o
   0   2   5      363.66      304.04      4.03 o
   1   2   5      962.04      989.12     11.09 o
   2   2   5     1314.47     1226.14     13.96 o
   3   2   5     1489.52     1417.07     16.13 o
   4   2   5     1071.46     1018.03     12.38 o
   5   2   5     1499.41     1511.78     19.41 o
   6   2   5     1230.46     1282.66     17.31 o
   7   2   5       80.81       75.40      2.90 o
   8   2   5       35.60       29.49      2.66 o
   9   2   5      284.99      296.19     12.12 o
  10   2   5      120.96      114.78      6.19 o
 -14   3   5       48.14       45.78      4.47 o
 -13   3   5      320.48      313.48      8.81 o
 -12   3   5      121.31      110.93      4.09 o
 -11   3   5      573.23      609.37      8.63 o
 -10   3   5        0.50        1.72      1.47 o
  -9   3   5     2030.74     2041.88     26.93 o
  -8   3   5      319.37      328.73      5.10 o
  -7   3   5      928.31      937.45     13.50 o
  -6   3   5     1089.31     1102.62     14.15 o
  -5   3   5      578.03      583.60     11.07 o
  -4   3   5       61.67       77.07      2.11 o
  -3   3   5      402.29      425.43      6.93 o
  -2   3   5      899.04      900.41     10.47 o
  -1   3   5      127.23      112.55      1.85 o
   0   3   5      277.16      307.57      3.98 o
   1   3   5      268.55      314.75      4.08 o
   2   3   5      186.07      203.42      3.02 o
   3   3   5      717.75      702.78      8.05 o
   4   3   5      709.19      784.81      9.19 o
   5   3   5       12.06       17.96      1.21 o
   6   3   5      446.25      445.37      6.98 o
   7   3   5      534.97      517.84      8.92 o
   8   3   5      106.28       94.75      3.60 o
   9   3   5      208.67      203.89      8.82 o
  10   3   5      546.84      520.90     17.62 o
 -14   4   5       44.56       45.44      8.40 o
 -13   4   5      159.56      152.75      6.46 o
 -12   4   5     1504.44     1505.27     25.09 o
 -11   4   5      200.47      197.17      6.37 o
 -10   4   5      581.22      588.40      8.55 o
  -9   4   5      141.88      137.11      2.64 o
  -8   4   5       78.44       81.63      1.86 o
  -7   4   5     1228.49     1176.46     14.42 o
  -6   4   5     2312.61     2260.32     26.48 o
  -5   4   5      378.79      355.40      4.65 o
  -4   4   5      713.95      635.03     11.61 o
  -3   4   5      124.79      116.42      1.77 o
  -2   4   5      230.99      268.95      3.99 o
  -1   4   5     2675.44     2538.05     29.13 o
   0   4   5      811.83      870.39      9.93 o
   1   4   5     2194.89     2103.48     24.56 o
   2   4   5     1392.81     1404.19     16.24 o
   3   4   5       74.03       85.26      2.38 o
   4   4   5     1262.55     1231.61     14.82 o
   5   4   5      120.31      122.14      2.43 o
   6   4   5        3.70        3.69      1.06 o
   7   4   5       19.22       15.07      1.59 o
   8   4   5      233.91      220.15      7.71 o
   9   4   5     1024.57     1050.40     26.74 o
  10   4   5      139.45      137.31      7.21 o
 -14   5   5       95.45       99.40      6.52 o
 -13   5   5        2.58        0.98      1.71 o
 -12   5   5        1.32       -0.71      1.80 o
 -11   5   5     1180.54     1148.15     17.63 o
 -10   5   5        0.72        3.73      1.29 o
  -9   5   5     1585.22     1689.02     24.44 o
  -8   5   5        1.23        2.29      0.80 o
  -7   5   5      673.28      699.07      9.26 o
  -6   5   5     2103.33     2088.66     24.46 o
  -5   5   5      963.54      930.85     11.46 o
  -4   5   5        0.22        0.70      0.83 o
  -3   5   5      836.88      858.37     10.90 o
  -2   5   5     1286.65     1273.40     14.43 o
  -1   5   5      306.07      351.46      4.81 o
   0   5   5     3285.54     3301.93     37.78 o
   1   5   5      266.03      237.29      4.02 o
   2   5   5      218.24      177.33      2.78 o
   3   5   5       66.20       75.15      1.94 o
   4   5   5      247.63      228.96      3.75 o
   5   5   5      320.92      330.62      5.30 o
   6   5   5        0.26        0.20      1.48 o
   7   5   5       46.54       40.74      2.20 o
   8   5   5        0.67        0.85      1.45 o
   9   5   5       68.35       46.01      4.12 o
  10   5   5      897.60      980.20     26.30 o
 -13   6   5        8.63        9.18      2.63 o
 -12   6   5        1.77        2.31      2.18 o
 -11   6   5       50.81       39.42      2.67 o
 -10   6   5        3.76        5.33      1.42 o
  -9   6   5        0.21        0.00      1.01 o
  -8   6   5     1740.23     1794.26     22.42 o
  -7   6   5      223.28      231.61      3.47 o
  -6   6   5      577.78      619.24      8.16 o
  -5   6   5      267.74      249.90      3.64 o
  -4   6   5       21.23       23.32      0.95 o
  -3   6   5     1840.54     1832.09     22.93 o
  -2   6   5      363.86      401.65      5.43 o
  -1   6   5     1352.24     1366.93     15.31 o
   0   6   5      398.32      403.92      5.63 o
   1   6   5     3344.03     3336.44     38.53 o
   2   6   5      340.42      362.32      5.65 o
   3   6   5      257.41      267.88      4.37 o
   4   6   5      326.16      343.96      5.26 o
   5   6   5      775.49      763.28     10.59 o
   6   6   5      479.05      459.61      8.10 o
   7   6   5       17.77       17.57      1.56 o
   8   6   5       71.65       69.50      4.05 o
   9   6   5      207.88      214.23      7.99 o
 -13   7   5      312.29      317.70     20.35 o
 -12   7   5       10.51       19.68      4.01 o
 -11   7   5      469.66      471.16     10.20 o
 -10   7   5       56.28       50.11      2.01 o
  -9   7   5     1053.06     1109.82     14.54 o
  -8   7   5      967.59      986.12     13.31 o
  -7   7   5       22.36       17.75      1.10 o
  -6   7   5      994.11      972.13     11.69 o
  -5   7   5      629.99      626.02      7.94 o
  -4   7   5     4302.33     4449.09     51.55 o
  -3   7   5      257.94      282.77      3.92 o
  -2   7   5      530.08      527.70      6.96 o
  -1   7   5     1429.56     1459.10     17.63 o
   0   7   5       54.93       44.68      1.42 o
   1   7   5      507.12      553.23      8.10 o
   2   7   5      273.54      281.73      5.39 o
   3   7   5        0.08        0.53      1.15 o
   4   7   5       91.18       87.77      2.46 o
   5   7   5      252.98      215.92      4.30 o
   6   7   5       25.09       24.38      2.07 o
   7   7   5      808.52      875.44     18.66 o
   8   7   5      251.19      245.65      8.54 o
   9   7   5       20.82       13.46      3.69 o
 -13   8   5      143.55      111.01      9.55 o
 -12   8   5      117.28      115.27      5.70 o
 -11   8   5        5.11        7.27      2.28 o
 -10   8   5       28.20       20.85      1.95 o
  -9   8   5      295.89      304.32      5.29 o
  -8   8   5      881.87      905.27     12.09 o
  -7   8   5       86.30       85.16      2.57 o
  -6   8   5     1099.36     1149.10     14.05 o
  -5   8   5      180.45      169.84      2.82 o
  -4   8   5        4.03        1.69      1.22 o
  -3   8   5       97.04       93.41      2.12 o
  -2   8   5     1276.09     1286.27     15.84 o
  -1   8   5      196.21      179.38      3.08 o
   0   8   5      599.48      665.37      9.32 o
   1   8   5        2.69        2.29      1.41 o
   2   8   5       11.99        4.54      2.31 o
   3   8   5      694.49      752.08     11.64 o
   4   8   5      575.07      595.36      9.00 o
   5   8   5        3.48        4.92      1.65 o
   6   8   5      114.22      108.45      3.33 o
   7   8   5       11.31       13.61      2.14 o
   8   8   5      633.84      675.99     19.32 o
   9   8   5        2.15        1.65      4.22 o
 -12   9   5        5.88        8.89      3.03 o
 -11   9   5      123.56      118.83      5.80 o
 -10   9   5      219.68      210.06      7.66 o
  -9   9   5       17.31        9.68      1.37 o
  -8   9   5       23.97       24.46      1.51 o
  -7   9   5      344.82      353.67      5.46 o
  -6   9   5     1068.47     1103.67     13.98 o
  -5   9   5      240.22      244.31      4.08 o
  -4   9   5      168.11      160.14      3.07 o
  -3   9   5      556.07      604.60      8.33 o
  -2   9   5      460.73      492.42      6.89 o
  -1   9   5        4.87        4.65      1.10 o
   0   9   5     1165.99     1194.01     15.65 o
   1   9   5        8.09        5.63      1.36 o
   2   9   5      949.48      953.59     13.33 o
   3   9   5      778.85      822.78     12.82 o
   4   9   5      144.88      137.31      4.10 o
   5   9   5      144.19      158.33      4.03 o
   6   9   5      118.31      128.44      4.13 o
   7   9   5       31.25       30.27      4.98 o
   8   9   5       30.64       29.28      3.53 o
 -11  10   5       36.06       32.80      3.27 o
 -10  10   5      280.67      282.31     10.40 o
  -9  10   5       15.09       26.06      4.00 o
  -8  10   5       50.23       62.73      2.66 o
  -7  10   5       27.16       32.95      1.74 o
  -6  10   5      487.52      471.16      7.37 o
  -5  10   5      791.54      848.19     11.98 o
  -4  10   5      135.71      134.21      2.87 o
  -3  10   5       73.04       72.57      2.16 o
  -2  10   5      312.06      294.14      4.87 o
  -1  10   5     1440.01     1483.64     19.40 o
   0  10   5      199.03      199.19      3.89 o
   1  10   5      100.20      103.20      3.02 o
   2  10   5      861.58      882.01     13.68 o
   3  10   5       73.11       59.64      2.81 o
   4  10   5      170.10      177.10      4.77 o
   5  10   5       16.55       16.20      2.39 o
   6  10   5        3.04        5.94      2.20 o
   7  10   5       41.70       52.00      4.43 o
   8  10   5       12.53       10.79      4.58 o
 -11  11   5      112.61      119.60      7.42 o
 -10  11   5      420.52      452.23     15.40 o
  -9  11   5     1214.44     1143.52     29.34 o
  -8  11   5      566.98      606.59     13.95 o
  -7  11   5       20.05       21.40      1.81 o
  -6  11   5      327.69      319.89      6.20 o
  -5  11   5     1351.61     1404.57     20.42 o
  -4  11   5        9.44        7.60      1.39 o
  -3  11   5       17.28       23.56      1.69 o
  -2  11   5      260.19      259.77      5.08 o
  -1  11   5       38.43       52.04      2.39 o
   0  11   5     1123.52     1195.07     18.01 o
   1  11   5      376.00      371.09      7.44 o
   2  11   5       13.44       13.82      2.33 o
   3  11   5      940.34      916.61     16.04 o
   4  11   5       33.12       36.21      3.01 o
   5  11   5      226.20      234.48      8.11 o
   6  11   5      573.46      602.52     20.45 o
   7  11   5      537.98      582.61     18.92 o
 -10  12   5        7.55       14.83      4.34 o
  -9  12   5      221.04      196.06      8.46 o
  -8  12   5      541.01      516.13     15.02 o
  -7  12   5      116.56      112.17      4.28 o
  -6  12   5        0.15       -0.26      1.78 o
  -5  12   5      959.60     1031.82     17.71 o
  -4  12   5        7.01        1.90      1.86 o
  -3  12   5      313.08      279.60      5.65 o
  -2  12   5     1209.86     1187.99     17.73 o
  -1  12   5      231.04      224.18      5.80 o
   0  12   5      205.30      214.66      5.13 o
   1  12   5       32.74       31.14      2.41 o
   2  12   5       31.99       28.03      4.86 o
   3  12   5      785.64      777.07     15.55 o
   4  12   5        0.87        2.26      2.74 o
   5  12   5      395.61      388.59     12.08 o
   6  12   5       37.19       35.23      3.84 o
  -9  13   5       14.85       11.02      4.17 o
  -8  13   5      102.81       83.86      5.07 o
  -7  13   5       38.95       38.82      3.25 o
  -6  13   5      133.03      112.33      7.38 o
  -5  13   5        9.54        7.24      2.03 o
  -4  13   5       61.95       52.17      2.94 o
  -3  13   5        8.54        3.87      2.19 o
  -2  13   5       18.51       15.40      2.38 o
  -1  13   5      565.60      569.03     10.98 o
   0  13   5        0.90        5.80      5.63 o
   1  13   5       35.33       36.71      4.31 o
   2  13   5        0.04       -4.15      2.77 o
   3  13   5       71.02       72.09      4.24 o
   4  13   5        1.78        4.20      3.34 o
   5  13   5      131.73      122.30      5.87 o
  -7  14   5      170.78      174.37      8.08 o
  -6  14   5       63.71       62.63      4.72 o
  -5  14   5      204.32      176.74      6.79 o
  -4  14   5        0.60        2.63      2.34 o
  -3  14   5      477.14      514.47     14.68 o
  -2  14   5      296.53      278.77      8.99 o
  -1  14   5        1.15        4.98      2.61 o
   0  14   5      116.16      110.86      5.26 o
   1  14   5       39.66       44.23      3.71 o
   2  14   5      118.42      113.17      5.50 o
   3  14   5      493.78      504.22     15.20 o
  -5  15   5      254.62      258.00     10.81 o
  -4  15   5      107.76       90.16      6.17 o
  -3  15   5       42.49       32.50      4.73 o
  -2  15   5      121.02      100.58      8.92 o
  -1  15   5        4.42        5.97      3.23 o
   0  15   5      994.67      989.71     25.36 o
   1  15   5       16.23       23.63      7.11 o
   2  15   5       21.80       20.60      7.41 o
 -14   0   6     1449.67     1656.72     80.42 o
 -13   0   6      124.88      121.99      8.67 o
 -12   0   6       60.78       47.05      3.98 o
 -11   0   6       19.33       24.16      1.93 o
 -10   0   6      546.64      542.75      9.84 o
  -9   0   6     5896.30     5845.32     85.11 o
  -8   0   6       56.22       55.78      1.82 o
  -7   0   6     1452.52     1451.42     24.05 o
  -6   0   6      100.34       92.89      5.24 o
  -5   0   6      921.08      899.84     32.17 o
  -4   0   6      186.69      152.17      7.95 o
  -2   0   6       64.67       59.63      3.26 o
  -1   0   6      530.25      623.95     11.13 o
   0   0   6       69.30      101.78      2.92 o
   1   0   6       18.61       27.14      1.68 o
   2   0   6     7746.27     7615.01    122.18 o
   3   0   6     1112.68     1084.37     22.99 o
   4   0   6     1842.91     1958.57     40.40 o
   5   0   6       65.73       70.01      4.88 o
   6   0   6      718.97      797.98     23.37 o
   7   0   6      558.31      537.52     17.44 o
   8   0   6      231.29      214.98     10.62 o
   9   0   6      122.74      101.93      9.76 o
 -14   1   6      189.56      188.33     10.39 o
 -13   1   6        0.01        0.45      2.05 o
 -12   1   6        0.42       -1.15      1.40 o
 -11   1   6       20.15       24.46      1.29 o
 -10   1   6     1399.26     1388.40     17.88 o
  -9   1   6       93.72      111.38      2.30 o
  -8   1   6      463.89      477.54      7.98 o
  -7   1   6      747.09      734.11      9.24 o
  -6   1   6     4486.20     4713.21     74.96 o
  -5   1   6      340.14      309.63      5.72 o
  -4   1   6       99.66      119.39      2.32 o
  -3   1   6     2230.16     2263.52     30.14 o
  -2   1   6      924.35     1005.67     11.50 o
  -1   1   6      378.21      351.34      4.44 o
   0   1   6      181.56      195.89      2.75 o
   1   1   6      376.36      396.00      5.55 o
   2   1   6     1494.94     1517.13     19.67 o
   3   1   6      481.15      482.18      7.95 o
   4   1   6      137.57      113.78      2.55 o
   5   1   6     1034.21     1059.75     16.92 o
   6   1   6        0.02        0.88      1.96 o
   7   1   6       38.14       29.71      3.07 o
   8   1   6      113.24       79.04      7.86 o
   9   1   6       74.54       66.01      5.10 o
 -14   2   6       89.35       85.19      5.71 o
 -13   2   6       88.69       75.97      3.50 o
 -12   2   6       18.19       16.28      2.16 o
 -11   2   6      221.34      229.30      3.89 o
 -10   2   6       39.62       33.07      1.29 o
  -9   2   6      691.28      696.52      9.96 o
  -8   2   6     1737.35     1739.93     22.26 o
  -7   2   6      545.39      566.95      8.39 o
  -6   2   6      390.15      375.60      7.03 o
  -5   2   6      196.68      194.59      3.46 o
  -4   2   6       92.48      104.94      2.32 o
  -3   2   6      108.90      110.77      2.28 o
  -2   2   6      131.70      113.36      1.67 o
  -1   2   6       37.20       39.28      1.11 o
   0   2   6      870.35      857.86     10.05 o
   1   2   6      455.81      500.59      6.01 o
   2   2   6      988.65     1055.59     12.49 o
   3   2   6      326.52      340.60      4.93 o
   4   2   6        4.51        3.91      1.23 o
   5   2   6      106.31       94.62      2.37 o
   6   2   6        3.25        5.29      2.05 o
   7   2   6       21.39       23.89      2.43 o
   8   2   6      103.09       85.72      5.00 o
   9   2   6       58.69       47.53      4.51 o
 -14   3   6      425.54      430.37     28.14 o
 -13   3   6        6.88        4.14      2.30 o
 -12   3   6      298.68      332.35      7.72 o
 -11   3   6      997.54      985.57     13.98 o
 -10   3   6        8.42       12.38      1.33 o
  -9   3   6      104.77       92.18      1.88 o
  -8   3   6       36.58       40.31      1.32 o
  -7   3   6      193.92      185.20      3.02 o
  -6   3   6     2697.94     2654.83     35.95 o
  -5   3   6     1132.58     1096.47     15.20 o
  -4   3   6      284.40      258.08      4.69 o
  -3   3   6      259.42      213.73      4.06 o
  -2   3   6      265.00      250.20      3.98 o
  -1   3   6     5129.74     5065.48     53.68 o
   0   3   6     1748.20     1660.83     18.60 o
   1   3   6       83.69       96.21      2.22 o
   2   3   6      506.72      493.95      6.14 o
   3   3   6       64.36       58.75      1.80 o
   4   3   6      367.94      372.29      5.57 o
   5   3   6     1352.61     1371.83     18.70 o
   6   3   6        0.95       -2.20      1.46 o
   7   3   6       18.57       15.15      2.11 o
   8   3   6      731.12      747.25     41.80 o
   9   3   6        1.83        4.59      3.22 o
 -14   4   6      289.52      298.90     12.87 o
 -13   4   6      183.17      203.35      9.11 o
 -12   4   6      273.57      258.67      5.69 o
 -11   4   6       24.05       18.74      1.74 o
 -10   4   6      807.26      853.82     11.11 o
  -9   4   6      143.98      130.28      2.51 o
  -8   4   6     1750.28     1694.36     19.38 o
  -7   4   6      643.36      662.95      9.04 o
  -6   4   6      141.65      121.28      2.73 o
  -5   4   6      176.16      179.63      7.54 o
  -4   4   6       49.75       47.92      1.87 o
  -3   4   6      764.38      775.97     10.35 o
  -2   4   6     2316.28     2356.58     27.41 o
  -1   4   6      301.15      275.67      3.74 o
   0   4   6      951.65      947.75     11.10 o
   1   4   6      751.61      806.97      9.97 o
   2   4   6     1983.53     1945.06     22.31 o
   3   4   6       81.14       95.42      2.01 o
   4   4   6       31.42       21.85      1.42 o
   5   4   6      166.08      164.82      3.34 o
   6   4   6      202.86      197.65      4.35 o
   7   4   6       90.64       86.85      3.16 o
   8   4   6       84.29       88.10      6.28 o
   9   4   6      111.54       93.89      5.93 o
 -13   5   6        1.83        2.64      2.06 o
 -12   5   6      682.68      687.91     16.55 o
 -11   5   6       10.90        8.66      1.43 o
 -10   5   6      448.88      492.62      7.48 o
  -9   5   6        0.89        3.90      1.41 o
  -8   5   6     1379.37     1494.01     21.51 o
  -7   5   6     2010.14     2045.45     24.43 o
  -6   5   6      285.15      270.99      3.85 o
  -5   5   6     2943.21     2957.39     32.28 o
  -4   5   6      169.97      160.31      3.05 o
  -3   5   6     1502.04     1558.76     20.03 o
  -2   5   6      330.42      335.57      5.14 o
  -1   5   6      271.67      268.07      3.82 o
   0   5   6     1498.08     1525.47     17.70 o
   1   5   6        0.56        2.04      1.01 o
   2   5   6        2.59        4.03      1.09 o
   3   5   6      238.62      240.00      3.92 o
   4   5   6        4.93        5.73      1.21 o
   5   5   6      248.03      235.80      4.90 o
   6   5   6      444.99      450.38      7.68 o
   7   5   6       73.74       71.31      3.21 o
   8   5   6       94.86      105.17      5.28 o
   9   5   6       50.62       46.60      5.69 o
 -13   6   6      259.32      253.27     11.44 o
 -12   6   6       93.46       92.40      4.70 o
 -11   6   6      646.92      641.51     12.00 o
 -10   6   6       12.42        7.32      1.36 o
  -9   6   6      314.23      321.94      5.30 o
  -8   6   6       20.25       30.01      2.09 o
  -7   6   6      290.02      245.21      3.72 o
  -6   6   6      541.31      550.31      6.99 o
  -5   6   6       44.75       48.99      1.15 o
  -4   6   6     2315.46     2385.00     28.42 o
  -3   6   6     2583.97     2683.69     31.70 o
  -2   6   6      184.68      199.47      3.23 o
  -1   6   6      982.95     1046.22     13.94 o
   0   6   6     2450.82     2578.26     33.39 o
   1   6   6        0.52        5.50      1.43 o
   2   6   6      327.50      340.60      5.09 o
   3   6   6      223.63      212.68      3.84 o
   4   6   6      147.57      134.24      3.01 o
   5   6   6      302.57      315.46      5.67 o
   6   6   6       36.63       37.99      2.25 o
   7   6   6       98.88      109.57      3.65 o
   8   6   6      192.69      202.83      8.70 o
 -13   7   6       27.82       15.61      3.01 o
 -12   7   6       27.51       25.93      2.64 o
 -11   7   6       24.68       13.13      1.61 o
 -10   7   6      332.14      319.49      6.48 o
  -9   7   6      211.05      200.90      3.53 o
  -8   7   6      575.93      575.14      7.86 o
  -7   7   6      385.03      364.36      5.45 o
  -6   7   6      344.05      336.02      5.04 o
  -5   7   6      474.38      493.85      6.94 o
  -4   7   6      320.73      330.91      5.02 o
  -3   7   6       19.83       15.40      1.05 o
  -2   7   6      223.44      227.00      3.45 o
  -1   7   6      293.77      261.48      4.44 o
   0   7   6        1.66        0.09      1.08 o
   1   7   6     2227.02     2356.36     29.33 o
   2   7   6        3.48        2.44      1.43 o
   3   7   6       27.59       43.76      2.78 o
   4   7   6       74.11       80.72      2.70 o
   5   7   6       35.92       28.02      2.02 o
   6   7   6      140.83      138.67      3.55 o
   7   7   6       51.39       37.84      2.52 o
   8   7   6      224.30      230.30      8.35 o
 -12   8   6        7.53        6.63      2.09 o
 -11   8   6      175.87      189.52      7.57 o
 -10   8   6      597.82      572.81     11.69 o
  -9   8   6       80.93       76.05      2.54 o
  -8   8   6      182.80      170.18      3.95 o
  -7   8   6       19.74       20.06      1.13 o
  -6   8   6       38.75       47.76      1.46 o
  -5   8   6       62.60       70.69      1.70 o
  -4   8   6     1016.43      973.76     12.17 o
  -3   8   6      682.48      672.70      9.13 o
  -2   8   6     2756.62     2831.20     32.36 o
  -1   8   6      159.61      152.26      2.79 o
   0   8   6      282.84      292.16      4.84 o
   1   8   6      801.56      826.14     11.59 o
   2   8   6       18.41       20.35      1.72 o
   3   8   6      366.57      380.18      6.79 o
   4   8   6        3.05        1.44      1.59 o
   5   8   6      402.68      375.70      7.42 o
   6   8   6        3.59        3.73      1.98 o
   7   8   6      116.28      106.12      5.37 o
   8   8   6      256.55      255.88     13.09 o
 -12   9   6       90.72      102.25      6.64 o
 -11   9   6       42.81       41.71      3.83 o
 -10   9   6        0.69        0.19      2.09 o
  -9   9   6      437.11      423.58      8.23 o
  -8   9   6     2444.90     2603.30     38.84 o
  -7   9   6      522.44      541.54      9.02 o
  -6   9   6      144.94      162.38      3.14 o
  -5   9   6       94.84      108.11      2.77 o
  -4   9   6     3449.65     3585.89     41.42 o
  -3   9   6      322.05      316.96      4.83 o
  -2   9   6      101.84       88.64      2.19 o
  -1   9   6       14.67       15.04      1.15 o
   0   9   6      664.73      656.79      9.67 o
   1   9   6      126.72      131.02      4.02 o
   2   9   6       32.90       33.44      1.87 o
   3   9   6      192.89      200.58      4.97 o
   4   9   6       26.95       33.09      2.47 o
   5   9   6       67.24       72.23      3.23 o
   6   9   6        4.04       -0.86      2.38 o
   7   9   6       43.05       61.35      5.48 o
 -11  10   6      701.54      671.73     22.39 o
 -10  10   6        4.64        5.82      2.18 o
  -9  10   6      121.10       98.11      6.36 o
  -8  10   6       77.72       84.51      4.78 o
  -7  10   6     2123.99     2273.94     34.54 o
  -6  10   6      110.23      111.28      2.83 o
  -5  10   6      160.22      149.08      3.66 o
  -4  10   6       38.23       29.97      2.58 o
  -3  10   6        8.91        6.62      2.00 o
  -2  10   6      129.01      157.14      3.56 o
  -1  10   6     1270.82     1336.82     19.26 o
   0  10   6      105.52      117.06      3.30 o
   1  10   6      522.28      502.90      9.26 o
   2  10   6        0.10        1.73      2.03 o
   3  10   6       68.29       66.85      3.29 o
   4  10   6      666.89      708.23     15.95 o
   5  10   6      233.50      228.97      8.03 o
   6  10   6      177.00      194.50      7.20 o
 -10  11   6      224.96      224.68      8.87 o
  -9  11   6       77.37       67.95      4.32 o
  -8  11   6       70.94       88.21      4.94 o
  -7  11   6        1.66        2.98      1.99 o
  -6  11   6        2.43        2.01      1.41 o
  -5  11   6       70.15       59.41      2.73 o
  -4  11   6      462.63      484.09     11.26 o
  -3  11   6      412.78      447.54      8.69 o
  -2  11   6       14.12       16.27      2.13 o
  -1  11   6      464.20      472.26      8.25 o
   0  11   6       38.27       28.80      2.87 o
   1  11   6      106.88       84.88      3.10 o
   2  11   6      228.66      218.13      6.06 o
   3  11   6       21.92       24.85      3.36 o
   4  11   6       42.05       49.39      6.29 o
   5  11   6       30.23       28.50      3.68 o
  -9  12   6       37.21       36.01      3.40 o
  -8  12   6       22.46       21.76      3.74 o
  -7  12   6       90.76       69.52      5.10 o
  -6  12   6       23.48       24.73      2.43 o
  -5  12   6      513.51      508.41     11.09 o
  -4  12   6        0.79        2.01      2.22 o
  -3  12   6      325.10      312.54      7.60 o
  -2  12   6      277.07      263.01      6.99 o
  -1  12   6      222.83      201.04      5.44 o
   0  12   6      739.50      782.03     15.86 o
   1  12   6       46.27       38.25      3.36 o
   2  12   6        6.68        4.24      2.62 o
   3  12   6       22.92       26.66      3.65 o
   4  12   6      220.52      225.39      8.33 o
  -8  13   6      463.45      413.67     21.25 o
  -7  13   6      205.45      213.89     11.18 o
  -6  13   6      404.59      414.18     14.58 o
  -5  13   6      452.56      448.25     25.25 o
  -4  13   6     1062.67     1037.65     33.88 o
  -3  13   6      423.37      424.19     11.48 o
  -2  13   6        0.03        0.12      2.04 o
  -1  13   6      149.58      120.78     14.28 o
   0  13   6        1.94        5.68      2.65 o
   1  13   6     1132.19     1134.56     29.55 o
   2  13   6       36.81       30.41      3.72 o
   3  13   6      180.41      169.63      6.94 o
  -6  14   6        3.87        0.49      3.35 o
  -5  14   6       63.64       63.69      5.16 o
  -4  14   6       27.64       25.15      4.46 o
  -3  14   6       86.51       76.73      5.08 o
  -2  14   6        7.41        9.15      3.58 o
  -1  14   6       98.44       99.83      6.00 o
   0  14   6      250.37      277.64     10.87 o
   1  14   6      131.68      105.13      6.60 o
   2  14   6       38.31       41.78      5.81 o
 -14   1   7       53.14       49.90      4.07 o
 -13   1   7       30.19       28.29      3.52 o
 -12   1   7       73.47       59.48      2.35 o
 -11   1   7      105.94       99.55      3.01 o
 -10   1   7      566.78      592.13      8.92 o
  -9   1   7       23.05       24.97      0.79 o
  -8   1   7      133.44      137.98      3.26 o
  -7   1   7       78.54       80.57      1.96 o
  -6   1   7      967.70      897.67     33.07 o
  -5   1   7      992.63      970.36     25.09 o
  -4   1   7      481.33      449.20     10.53 o
  -3   1   7     1000.02     1027.02     18.03 o
  -2   1   7      427.72      459.38      6.19 o
  -1   1   7       73.28       74.53      1.39 o
   0   1   7     6744.92     6639.57     67.62 o
   1   1   7      278.36      306.58      4.33 o
   2   1   7      576.50      571.22      8.02 o
   3   1   7      309.16      348.51      7.51 o
   4   1   7       23.74       27.24      1.99 o
   5   1   7      179.22      163.15      5.17 o
   6   1   7     1143.33     1137.98     21.81 o
   7   1   7      273.08      239.57     15.15 o
   8   1   7       53.38       45.37      5.28 o
 -14   2   7       44.36       36.07      4.61 o
 -13   2   7     1017.88     1093.90     31.29 o
 -12   2   7      230.11      209.03      8.16 o
 -11   2   7       10.16       15.03      1.15 o
 -10   2   7        0.36        1.05      0.69 o
  -9   2   7     1259.19     1225.07     23.73 o
  -8   2   7     2379.86     2416.60     40.96 o
  -7   2   7       12.51        7.55      1.67 o
  -6   2   7       23.86       24.81      1.33 o
  -5   2   7     1548.43     1623.17     24.53 o
  -4   2   7      634.42      629.71     12.01 o
  -3   2   7     1086.98     1022.87     15.88 o
  -2   2   7     1834.71     1877.48     21.02 o
  -1   2   7      398.30      373.68      5.15 o
   0   2   7        0.90        2.92      0.85 o
   1   2   7        7.27        9.48      0.91 o
   2   2   7       91.19      102.65      2.20 o
   3   2   7     3954.99     4101.58     46.66 o
   4   2   7        1.12        0.86      1.49 o
   5   2   7       26.89       24.63      1.74 o
   6   2   7       49.33       43.91      3.16 o
   7   2   7      797.65      757.91     56.33 o
   8   2   7      718.04      762.51     24.19 o
 -13   3   7       17.23       14.04      2.18 o
 -12   3   7      152.46      145.60      4.84 o
 -11   3   7       48.60       40.70      1.90 o
 -10   3   7       21.11       24.21      1.54 o
  -9   3   7      488.80      467.01      8.76 o
  -8   3   7        3.01        2.06      2.14 o
  -7   3   7      627.08      584.96     10.98 o
  -6   3   7     1601.36     1736.93     30.42 o
  -5   3   7      152.78      132.06      4.51 o
  -4   3   7     1245.54     1269.40     20.10 o
  -3   3   7       10.28       10.95      0.91 o
  -2   3   7     1228.50     1239.94     13.56 o
  -1   3   7      860.66      874.57     11.34 o
   0   3   7     1768.91     1734.79     19.08 o
   1   3   7       48.33       65.66      1.64 o
   2   3   7        5.53        2.81      1.23 o
   3   3   7      195.18      173.69      3.23 o
   4   3   7      263.81      282.88      5.03 o
   5   3   7       92.35       94.57      2.88 o
   6   3   7       81.87       84.09      3.04 o
   7   3   7       47.75       48.61      4.13 o
   8   3   7        0.43        7.12      3.99 o
 -13   4   7      473.79      491.13     19.49 o
 -12   4   7      178.70      152.67      6.74 o
 -11   4   7      725.43      760.55     12.85 o
 -10   4   7       31.81       34.77      1.13 o
  -9   4   7      690.23      670.86     10.32 o
  -8   4   7     1089.14      990.30     16.61 o
  -7   4   7      363.35      376.24      6.38 o
  -6   4   7     2134.97     2241.57     34.16 o
  -5   4   7      112.55      118.91      2.63 o
  -4   4   7      293.06      326.89      6.04 o
  -3   4   7     1605.04     1588.41     24.78 o
  -2   4   7     7999.74     8106.50     91.73 o
  -1   4   7        0.00        4.76      0.73 o
   0   4   7     1240.96     1258.39     14.24 o
   1   4   7        2.34        9.41      1.51 o
   2   4   7        0.53        2.17      0.88 o
   3   4   7      372.89      355.76      5.20 o
   4   4   7      562.33      528.11      8.32 o
   5   4   7       77.05       93.84      3.07 o
   6   4   7       90.39       89.47      2.98 o
   7   4   7        0.39       -0.02      2.60 o
   8   4   7      545.27      548.65     22.86 o
 -13   5   7       73.65       59.65      4.43 o
 -12   5   7       24.21       22.84      2.68 o
 -11   5   7        5.16        3.71      1.38 o
 -10   5   7      353.61      380.66      8.78 o
  -9   5   7      556.83      522.37      6.84 o
  -8   5   7      274.52      259.86      5.53 o
  -7   5   7     1594.18     1590.68     25.52 o
  -6   5   7      245.08      261.96      5.29 o
  -5   5   7     3538.76     3590.45     54.22 o
  -4   5   7      119.62      111.66      3.12 o
  -3   5   7     1176.29     1195.19     13.88 o
  -2   5   7      488.25      477.90      7.67 o
  -1   5   7     4038.48     4151.18     45.98 o
   0   5   7     1296.52     1300.85     15.70 o
   1   5   7     2405.18     2507.96     29.38 o
   2   5   7        2.79        3.69      1.20 o
   3   5   7       23.91       22.98      1.39 o
   4   5   7      160.84      160.88      3.61 o
   5   5   7      100.16       79.66      2.77 o
   6   5   7       44.45       44.96      3.17 o
   7   5   7       20.21       27.52      4.04 o
 -13   6   7        0.09        4.57      3.38 o
 -12   6   7      459.62      487.64     15.88 o
 -11   6   7       72.14       66.86      2.71 o
 -10   6   7      168.61      166.13      3.88 o
  -9   6   7      249.64      257.08      4.49 o
  -8   6   7       18.19       16.39      1.05 o
  -7   6   7     1494.35     1692.54     27.71 o
  -6   6   7       20.99        7.11      1.43 o
  -5   6   7       19.27       15.18      1.43 o
  -4   6   7     1087.45     1175.15     13.86 o
  -3   6   7      145.14      159.54      2.51 o
  -2   6   7      103.30       92.04      2.63 o
  -1   6   7       40.21       39.76      1.94 o
   0   6   7        0.02        0.39      1.04 o
   1   6   7      547.33      504.75      7.19 o
   2   6   7      685.33      741.22     10.23 o
   3   6   7      323.24      344.44      5.58 o
   4   6   7      755.31      794.60     12.10 o
   5   6   7      253.44      237.82      5.45 o
   6   6   7        0.25       -2.59      1.73 o
   7   6   7      555.81      573.15     16.37 o
 -12   7   7      221.45      247.25     10.56 o
 -11   7   7      363.76      348.10     10.07 o
 -10   7   7      187.12      170.65      5.19 o
  -9   7   7      233.20      218.93      5.07 o
  -8   7   7      394.25      395.46      6.00 o
  -7   7   7      497.68      479.06      7.61 o
  -6   7   7      861.13      938.96     12.98 o
  -5   7   7       62.13       43.40      1.36 o
  -4   7   7      276.81      257.91      4.15 o
  -3   7   7     2317.32     2359.85     31.08 o
  -2   7   7       17.52       18.79      1.46 o
  -1   7   7     1073.05     1107.34     14.84 o
   0   7   7      121.73      108.47      2.31 o
   1   7   7     1312.66     1337.75     16.99 o
   2   7   7      419.94      455.23      7.92 o
   3   7   7      220.57      200.35      4.81 o
   4   7   7        5.29        7.15      1.85 o
   5   7   7      152.26      142.46      4.61 o
   6   7   7      357.63      348.99     10.84 o
   7   7   7        9.74        5.51      3.40 o
 -12   8   7        9.42       12.02      3.96 o
 -11   8   7      161.93      148.83      7.40 o
 -10   8   7      979.95     1017.72     24.57 o
  -9   8   7       17.92       26.47      3.94 o
  -8   8   7       26.10       19.79      1.49 o
  -7   8   7       57.04       80.20      2.26 o
  -6   8   7      480.81      476.71      8.29 o
  -5   8   7       22.10       21.96      0.99 o
  -4   8   7        1.50        1.26      0.91 o
  -3   8   7        0.03       -0.19      1.18 o
  -2   8   7        5.92        5.64      1.22 o
  -1   8   7      945.00      957.43     14.35 o
   0   8   7       17.95       22.81      2.00 o
   1   8   7     1083.53     1154.96     18.24 o
   2   8   7        0.36        5.05      2.69 o
   3   8   7      143.01      127.30      3.85 o
   4   8   7      282.16      290.86      8.32 o
   5   8   7      416.95      416.80     14.48 o
   6   8   7      136.81      129.05      5.08 o
 -11   9   7      858.35      858.43     33.35 o
 -10   9   7        6.38        3.86      2.61 o
  -9   9   7       31.31       39.94      2.48 o
  -8   9   7      274.33      315.49      7.41 o
  -7   9   7       82.81       58.66      2.06 o
  -6   9   7       23.24       24.89      1.42 o
  -5   9   7      409.13      427.54      7.21 o
  -4   9   7      783.86      821.01     11.52 o
  -3   9   7        0.49        3.22      1.55 o
  -2   9   7       95.89      106.18      2.77 o
  -1   9   7      608.19      638.23     11.20 o
   0   9   7       25.39       27.61      1.69 o
   1   9   7      191.61      194.45      6.38 o
   2   9   7     1190.92     1247.60     22.97 o
   3   9   7      276.25      256.71      6.81 o
   4   9   7      516.11      551.19     15.21 o
   5   9   7      202.78      200.66      7.46 o
   6   9   7       41.84       41.50      5.99 o
 -10  10   7       59.60       45.90      7.77 o
  -9  10   7      342.90      353.71     12.67 o
  -8  10   7       10.14        6.54      1.67 o
  -7  10   7      128.27      110.54      4.25 o
  -6  10   7       67.56       74.43      2.49 o
  -5  10   7      222.98      225.03      4.79 o
  -4  10   7       67.78       66.73      2.27 o
  -3  10   7       90.46       93.54      3.00 o
  -2  10   7      212.39      212.07      5.12 o
  -1  10   7        8.53       17.87      2.10 o
   0  10   7      373.04      354.07      8.13 o
   1  10   7       40.75       37.67      2.57 o
   2  10   7       86.23       74.67      3.63 o
   3  10   7        1.09        1.95      2.81 o
   4  10   7      392.66      380.97     11.70 o
   5  10   7      263.52      280.17     17.82 o
  -9  11   7       67.51       54.82      5.01 o
  -8  11   7      699.30      651.49     20.75 o
  -7  11   7     1530.90     1540.73     36.88 o
  -6  11   7       59.36       50.50      2.77 o
  -5  11   7      134.33      137.05      6.03 o
  -4  11   7      115.48       90.26      4.60 o
  -3  11   7      663.29      655.86     11.84 o
  -2  11   7      787.95      877.31     16.21 o
  -1  11   7      127.64      135.93      4.38 o
   0  11   7        7.20        9.13      2.66 o
   1  11   7      281.17      275.83      8.18 o
   2  11   7     2130.67     2228.03     52.42 o
   3  11   7       87.35       90.03      4.79 o
   4  11   7      491.24      446.48     19.68 o
  -8  12   7      384.76      396.68     15.17 o
  -7  12   7        5.09        0.62      3.07 o
  -6  12   7     1010.99     1083.20     36.78 o
  -5  12   7        1.36        0.53      2.97 o
  -4  12   7      408.59      431.26     15.05 o
  -3  12   7      397.52      390.39     13.27 o
  -2  12   7       51.84       43.46      3.64 o
  -1  12   7      216.49      214.36     14.97 o
   0  12   7      160.37      143.82      7.10 o
   1  12   7      308.23      314.36     11.44 o
   2  12   7      170.16      151.59      7.53 o
   3  12   7      122.69      122.76     11.48 o
  -7  13   7        2.05        1.33      2.75 o
  -6  13   7        6.05        4.59      2.51 o
  -5  13   7      361.45      392.14     17.52 o
  -4  13   7       13.06        5.57      2.97 o
  -3  13   7       47.10       47.76      4.04 o
  -2  13   7      217.55      176.99      7.74 o
  -1  13   7      319.95      288.87     11.11 o
   0  13   7       56.43       45.66      4.07 o
   1  13   7        8.20        8.96      4.65 o
 -13   0   8      248.39      237.84     14.10 o
 -12   0   8      476.32      441.15     22.59 o
 -11   0   8      451.12      418.94     16.06 o
 -10   0   8      349.45      348.08     16.99 o
  -9   0   8     2034.68     2162.75     80.24 o
  -8   0   8       86.99      118.56      7.59 o
  -7   0   8     2461.94     2428.24     86.75 o
  -6   0   8       50.94       39.76      5.06 o
  -5   0   8     1187.14     1144.00     42.65 o
  -4   0   8      532.79      538.75     21.51 o
  -3   0   8     1354.92     1314.55     72.11 o
  -2   0   8     3517.58     3384.34     57.28 o
  -1   0   8     1595.36     1539.35     27.00 o
   0   0   8      587.97      632.93     12.44 o
   1   0   8     5231.31     5319.99     89.99 o
   2   0   8      160.58      137.52      4.24 o
   3   0   8      660.74      601.93     15.08 o
   4   0   8      967.45      948.23     28.54 o
   5   0   8       38.25       26.93      6.69 o
   6   0   8      246.43      233.86     15.72 o
   7   0   8      443.16      402.78     17.54 o
 -12   1   8      169.18      170.29      6.18 o
 -11   1   8      163.69      124.95      4.35 o
 -10   1   8       18.26       25.94      1.29 o
  -9   1   8      720.44      760.31     22.23 o
  -8   1   8       42.82       32.40      3.45 o
  -7   1   8      118.66      138.30      6.36 o
  -6   1   8      181.57      191.21     10.48 o
  -5   1   8      159.58      172.64      7.32 o
  -4   1   8       63.48       84.54      4.47 o
  -3   1   8        3.27        2.11      1.32 o
  -2   1   8      134.89      139.48      2.34 o
  -1   1   8      249.86      286.91      4.41 o
   0   1   8     1193.88     1169.75     14.48 o
   1   1   8      792.70      819.58     11.41 o
   2   1   8        0.01       -0.86      1.08 o
   3   1   8      107.47       97.02      2.95 o
   4   1   8      485.93      490.55     11.60 o
   5   1   8        6.72        2.95      2.43 o
   6   1   8        0.36        1.79      3.23 o
   7   1   8        0.47       -1.34      2.92 o
 -13   2   8        0.01        1.61      5.33 o
 -12   2   8        9.64        5.45      1.91 o
 -11   2   8      117.23       95.09      5.57 o
 -10   2   8      382.80      347.06     11.32 o
  -9   2   8       35.72       44.61      1.47 o
  -8   2   8      287.24      290.26      5.21 o
  -7   2   8      765.00      776.12     20.96 o
  -6   2   8       28.42       42.72      1.81 o
  -5   2   8     1846.46     1758.78     36.49 o
  -4   2   8       52.42       57.46      1.70 o
  -3   2   8        7.21       -0.19      1.32 o
  -2   2   8      875.32      926.45     11.78 o
  -1   2   8     1201.28     1215.09     17.98 o
   0   2   8      316.58      315.02      4.63 o
   1   2   8      391.68      395.01      5.74 o
   2   2   8       49.97       34.60      1.52 o
   3   2   8        7.61        9.39      1.49 o
   4   2   8      703.69      685.40     12.30 o
   5   2   8       18.32       20.75      3.37 o
   6   2   8      275.40      258.35      9.93 o
   7   2   8       38.18       32.80      4.32 o
 -13   3   8        3.00       11.48      3.30 o
 -12   3   8      435.22      431.09     23.86 o
 -11   3   8       29.41       21.78      2.83 o
 -10   3   8        2.33        4.07      3.73 o
  -9   3   8       23.52       14.34      1.30 o
  -8   3   8     1751.81     1714.82     26.38 o
  -7   3   8      504.76      454.60      8.73 o
  -6   3   8        0.10        1.60      0.77 o
  -5   3   8      324.64      282.78      5.87 o
  -4   3   8      625.01      594.22     13.18 o
  -3   3   8      121.75      121.62      2.84 o
  -2   3   8     1620.44     1643.26     20.28 o
  -1   3   8     1977.82     2071.55     25.53 o
   0   3   8      112.12      132.80      2.77 o
   1   3   8     1897.55     1861.55     22.54 o
   2   3   8        2.09        0.50      1.15 o
   3   3   8       16.53       21.24      2.73 o
   4   3   8      168.54      158.22      4.96 o
   5   3   8       36.06       42.40      3.15 o
   6   3   8        0.72       -1.57      2.82 o
   7   3   8      521.67      457.65     19.92 o
 -13   4   8       49.36       35.57      4.34 o
 -12   4   8      329.95      358.51     14.44 o
 -11   4   8      118.29      100.17      9.79 o
 -10   4   8      155.57      139.79      5.43 o
  -9   4   8       99.86      105.11      6.71 o
  -8   4   8     1213.59     1252.70     23.46 o
  -7   4   8      152.07      173.42      6.00 o
  -6   4   8        4.79        0.44      0.93 o
  -5   4   8       32.84       45.58      1.56 o
  -4   4   8      594.25      620.56     10.00 o
  -3   4   8        5.99        5.59      2.01 o
  -2   4   8      614.46      610.57      7.39 o
  -1   4   8       39.18       30.09      1.93 o
   0   4   8       37.63       35.72      1.35 o
   1   4   8      107.62       98.23      2.22 o
   2   4   8      271.21      278.05      4.67 o
   3   4   8       93.84       92.22      2.78 o
   4   4   8      477.74      453.84      9.17 o
   5   4   8        3.45        5.89      2.11 o
   6   4   8        3.17        1.96      2.98 o
 -12   5   8       39.39       33.07      4.52 o
 -11   5   8      455.42      445.42     28.65 o
 -10   5   8       14.22       12.17      3.07 o
  -9   5   8       15.94       19.16      2.00 o
  -8   5   8       55.10       53.38      2.35 o
  -7   5   8      213.93      210.31      4.53 o
  -6   5   8      478.27      490.61      8.98 o
  -5   5   8      209.43      232.37      4.81 o
  -4   5   8       95.34       89.66      2.54 o
  -3   5   8        3.35        6.06      1.25 o
  -2   5   8      492.84      494.08      6.69 o
  -1   5   8       11.01       17.23      1.14 o
   0   5   8      762.14      765.46     10.17 o
   1   5   8        2.96        7.30      1.54 o
   2   5   8      994.82     1007.04     13.57 o
   3   5   8      292.63      295.59      5.79 o
   4   5   8      164.66      171.24      5.35 o
   5   5   8      728.46      753.81     17.56 o
   6   5   8       33.56       33.55      3.71 o
 -12   6   8       94.94       87.50      6.38 o
 -11   6   8       18.20       14.96      3.47 o
 -10   6   8      415.05      442.17     18.61 o
  -9   6   8       10.17        2.23      2.03 o
  -8   6   8       72.00       71.08      3.11 o
  -7   6   8        7.67        9.31      2.11 o
  -6   6   8      389.02      387.84      9.68 o
  -5   6   8     2010.03     2146.22     37.61 o
  -4   6   8      390.71      359.87      9.61 o
  -3   6   8       58.53       53.03      1.45 o
  -2   6   8       10.63        7.73      0.97 o
  -1   6   8      410.44      411.64      6.84 o
   0   6   8        2.02        6.02      1.26 o
   1   6   8       20.21       16.92      1.57 o
   2   6   8        0.04        0.81      1.43 o
   3   6   8       37.96       31.52      2.27 o
   4   6   8     1046.64     1078.70     24.29 o
   5   6   8       26.14       20.86      2.57 o
   6   6   8      522.69      595.80     23.19 o
 -11   7   8      410.88      444.05     24.04 o
 -10   7   8      212.71      235.08     10.70 o
  -9   7   8      284.01      240.05     23.13 o
  -8   7   8      925.84      949.70     26.13 o
  -7   7   8       95.37       84.59      3.91 o
  -6   7   8      749.56      804.99     16.17 o
  -5   7   8      138.01      160.25      4.46 o
  -4   7   8      207.94      214.47      4.33 o
  -3   7   8      165.33      164.94      2.99 o
  -2   7   8      455.62      422.78      6.92 o
  -1   7   8       39.73       43.04      2.21 o
   0   7   8     1480.83     1549.53     22.40 o
   1   7   8      803.68      780.92     13.56 o
   2   7   8       49.11       49.71      2.47 o
   3   7   8        4.27        2.11      2.18 o
   4   7   8      123.23      130.58      4.55 o
   5   7   8      293.62      313.24     15.70 o
 -11   8   8       45.08       41.57      5.60 o
 -10   8   8      749.79      776.58     41.93 o
  -9   8   8       10.18       10.84      3.43 o
  -8   8   8      187.69      196.18      9.40 o
  -7   8   8       22.87       22.82      2.67 o
  -6   8   8      178.49      166.91      6.94 o
  -5   8   8       79.27       74.54      2.06 o
  -4   8   8        6.72        4.52      0.80 o
  -3   8   8      454.07      410.34     12.77 o
  -2   8   8       51.60       56.14      2.11 o
  -1   8   8       61.92       60.43      2.31 o
   0   8   8      409.21      421.11      8.73 o
   1   8   8      111.56      120.95      4.49 o
   2   8   8      268.72      258.99      8.23 o
   3   8   8      397.61      371.31      9.65 o
   4   8   8       11.40       16.39      2.95 o
 -10   9   8       12.73       12.83      5.78 o
  -9   9   8      579.67      625.68     33.07 o
  -8   9   8       89.30       71.29     12.65 o
  -7   9   8       30.45       35.56      2.15 o
  -6   9   8      261.55      242.59      7.18 o
  -5   9   8      122.89      116.26      5.04 o
  -4   9   8      196.91      212.69      6.47 o
  -3   9   8       54.82       57.21      2.62 o
  -2   9   8     1163.98     1176.55     21.01 o
  -1   9   8     1107.09     1091.88     20.15 o
   0   9   8      532.29      510.83     16.87 o
   1   9   8      243.00      236.31      8.76 o
   2   9   8      835.09      853.62     24.63 o
   3   9   8      902.65      978.99     28.12 o
   4   9   8        0.59       -1.51      2.67 o
  -9  10   8       96.89      111.15      8.86 o
  -8  10   8       58.59       80.24      7.95 o
  -7  10   8      410.98      414.92     18.27 o
  -6  10   8      218.38      208.84      7.67 o
  -5  10   8      145.38      133.21      5.37 o
  -4  10   8     1045.62     1137.12     31.75 o
  -3  10   8      379.79      430.57     13.33 o
  -2  10   8       96.82       92.23      4.48 o
  -1  10   8      557.91      607.87     19.01 o
   0  10   8        0.95        3.06      3.56 o
   1  10   8       92.70       82.53      5.13 o
   2  10   8      151.90      147.38      6.95 o
   3  10   8     1350.07     1401.04     48.92 o
  -8  11   8       36.75       39.22      7.41 o
  -7  11   8      144.10      125.25      6.48 o
  -6  11   8       15.69       13.53      4.86 o
  -5  11   8      119.48      108.56      8.76 o
  -4  11   8      367.35      301.63     16.96 o
  -3  11   8       76.89       84.65      4.48 o
  -2  11   8      110.01      116.62      6.71 o
  -1  11   8       31.92       33.54      3.87 o
   0  11   8      161.67      151.52      7.13 o
   1  11   8       26.41       24.58      4.79 o
   2  11   8       26.30       34.03      4.64 o
  -6  12   8       83.91       78.32      5.22 o
  -5  12   8      171.63      159.46      8.53 o
  -4  12   8        8.46        9.29      2.69 o
  -3  12   8      209.54      203.72      8.31 o
  -2  12   8       12.22       14.67      4.95 o
  -1  12   8      221.50      215.97      8.92 o
   0  12   8       14.95        8.92      3.72 o
 -12   1   9        0.76        5.78      7.05 o
 -11   1   9      928.99      929.30     46.99 o
 -10   1   9      145.36      142.41     10.30 o
  -9   1   9       73.78       59.46      7.95 o
  -8   1   9      277.09      258.54      9.58 o
  -7   1   9      836.31      812.09     23.16 o
  -6   1   9     1509.56     1610.77     42.81 o
  -5   1   9      348.38      377.92     12.51 o
  -4   1   9        0.78        0.99      2.98 o
  -3   1   9      178.89      154.10      3.05 o
  -2   1   9        0.48       -0.59      0.77 o
  -1   1   9      795.37      770.11     13.87 o
   0   1   9      351.61      347.16      5.60 o
   1   1   9      330.49      343.60      6.69 o
   2   1   9       28.39       29.64      2.22 o
   3   1   9        0.49        1.22      2.36 o
   4   1   9       25.13       34.01      3.87 o
   5   1   9      780.71      780.02     39.94 o
 -12   2   9      190.60      205.67     14.64 o
 -11   2   9        9.17        6.87      5.06 o
 -10   2   9      193.49      189.40     13.01 o
  -9   2   9      169.89      177.65     11.39 o
  -8   2   9     1272.41     1448.34     55.12 o
  -7   2   9      479.56      456.52     20.78 o
  -6   2   9     1180.47     1190.99     45.90 o
  -5   2   9      579.19      605.43     25.12 o
  -4   2   9      465.64      463.58     10.56 o
  -3   2   9     1434.86     1490.02     23.80 o
  -2   2   9      363.84      366.29      5.22 o
  -1   2   9        4.34        2.60      0.93 o
   0   2   9      328.72      294.30      5.03 o
   1   2   9       30.29       25.19      1.57 o
   2   2   9      886.79      872.17     18.13 o
   3   2   9      165.41      151.03      5.41 o
   4   2   9        1.06       -0.01      2.30 o
   5   2   9        9.55        2.39      4.34 o
 -12   3   9      222.51      221.03     15.36 o
 -11   3   9      231.91      197.54      8.90 o
 -10   3   9      140.11      131.99     11.84 o
  -9   3   9      243.28      212.29      7.04 o
  -8   3   9        3.93        3.79      2.34 o
  -7   3   9       55.07       52.31      2.66 o
  -6   3   9       21.55       24.28      1.86 o
  -5   3   9      196.07      208.54      5.73 o
  -4   3   9        1.35        5.05      0.91 o
  -3   3   9      165.51      161.10      5.52 o
  -2   3   9        5.98        4.74      0.92 o
  -1   3   9        8.28       16.99      1.31 o
   0   3   9       80.97       71.03      1.98 o
   1   3   9      324.46      332.12      6.95 o
   2   3   9      308.72      296.58      6.71 o
   3   3   9       14.22       16.05      1.98 o
   4   3   9      121.09      124.04     10.03 o
   5   3   9        0.20       -1.99      4.88 o
 -12   4   9       47.43       41.93      6.69 o
 -11   4   9       55.27       44.68      6.24 o
 -10   4   9       49.49       25.73      2.73 o
  -9   4   9      717.14      638.00     18.62 o
  -8   4   9       14.85       11.66      2.00 o
  -7   4   9      210.46      192.00      4.54 o
  -6   4   9      119.92      118.16      3.24 o
  -5   4   9        2.01       -1.84      1.23 o
  -4   4   9      804.34      790.65     14.14 o
  -3   4   9      186.27      177.62      4.83 o
  -2   4   9      117.68      107.03      2.17 o
  -1   4   9        5.09        7.88      1.15 o
   0   4   9      103.76       87.15      2.59 o
   1   4   9     1015.03      963.74     16.52 o
   2   4   9      866.30      875.67     19.50 o
   3   4   9        3.10        5.95      2.18 o
   4   4   9        6.19        6.52      2.05 o
   5   4   9       84.10       71.81      4.67 o
 -11   5   9      286.88      305.72     13.67 o
 -10   5   9      207.89      166.08      8.08 o
  -9   5   9       18.45       23.63      4.33 o
  -8   5   9      447.90      442.87     19.83 o
  -7   5   9        1.19        2.03      1.57 o
  -6   5   9      182.13      216.77      7.85 o
  -5   5   9       72.60       82.57      4.44 o
  -4   5   9      185.50      184.63      6.91 o
  -3   5   9        0.22        0.96      1.27 o
  -2   5   9       71.53       66.31      1.77 o
  -1   5   9      436.80      438.01     10.07 o
   0   5   9        7.42        4.81      1.22 o
   1   5   9      148.10      147.60      4.22 o
   2   5   9      820.58      861.35     22.08 o
   3   5   9      194.16      186.32      6.27 o
   4   5   9       92.59       66.76      3.82 o
 -11   6   9      127.71      133.38      9.22 o
 -10   6   9        9.99        5.71      4.25 o
  -9   6   9      299.86      313.29     18.38 o
  -8   6   9       55.83       44.51      2.94 o
  -7   6   9     1275.31     1297.62     44.04 o
  -6   6   9      140.20      145.06      4.42 o
  -5   6   9        2.97        4.10      1.88 o
  -4   6   9      819.93      847.83     19.89 o
  -3   6   9      101.51       84.57      3.60 o
  -2   6   9       45.44       66.74      1.88 o
  -1   6   9       65.60       58.90      2.33 o
   0   6   9        8.59        8.86      2.02 o
   1   6   9      685.02      693.21     15.98 o
   2   6   9       23.79       31.93      2.95 o
   3   6   9      142.43      135.21      6.22 o
   4   6   9       22.45       20.30      3.92 o
 -10   7   9      265.23      253.56     11.76 o
  -9   7   9      125.47      144.08      7.82 o
  -8   7   9       42.47       34.93      8.22 o
  -7   7   9      470.92      421.35     17.45 o
  -6   7   9       33.75       23.77      2.15 o
  -5   7   9       42.71       50.56      3.46 o
  -4   7   9        3.03        5.40      2.32 o
  -3   7   9       81.79       80.32      3.51 o
  -2   7   9        0.06        0.65      1.21 o
  -1   7   9     1353.45     1378.90     30.40 o
   0   7   9       26.40       15.00      2.75 o
   1   7   9        2.02        0.65      1.81 o
   2   7   9        4.25        3.96      2.63 o
   3   7   9       63.85       62.48      4.13 o
 -10   8   9      176.06      161.93      9.10 o
  -9   8   9      170.07      168.57      8.72 o
  -8   8   9        0.59        2.71      4.16 o
  -7   8   9        1.74        4.16      4.16 o
  -6   8   9       24.35       15.90      3.61 o
  -5   8   9      390.07      387.30     21.15 o
  -4   8   9      222.87      231.13     10.47 o
  -3   8   9       51.81       38.10      2.34 o
  -2   8   9        5.40        7.97      1.62 o
  -1   8   9       74.71       64.65      3.39 o
   0   8   9     1801.56     1871.24     45.16 o
   1   8   9       16.76       19.17      4.15 o
   2   8   9      219.06      215.15      9.39 o
  -9   9   9       52.82       67.77      7.95 o
  -8   9   9      192.23      190.49     13.37 o
  -7   9   9        1.07        5.06      4.70 o
  -6   9   9      141.56      151.09     10.66 o
  -5   9   9       86.94      105.73      9.22 o
  -4   9   9       80.94       72.29      6.87 o
  -3   9   9      602.46      574.54     17.51 o
  -2   9   9      579.06      568.75     17.26 o
  -1   9   9       82.15      102.89      5.52 o
   0   9   9      105.06      117.34     10.81 o
   1   9   9      130.69      124.60      6.46 o
  -7  10   9       90.53       64.70      7.95 o
  -6  10   9      146.49      126.69     11.21 o
  -5  10   9       82.94       72.11      7.41 o
  -4  10   9      198.08      190.12     13.01 o
  -3  10   9       74.23       68.79      4.28 o
  -2  10   9       25.38       21.51      3.80 o
  -1  10   9       26.13       26.08      6.05 o
   0  10   9        0.24        1.77      3.63 o
  -5  11   9       23.26       32.89      7.05 o
  -4  11   9        7.22        6.87      6.69 o
  -3  11   9      276.14      281.57     19.34 o
  -2  11   9      649.40      636.02     34.52 o
 -10   0  10      928.81      946.65     48.80 o
  -9   0  10       85.85       46.63      7.23 o
  -8   0  10      229.23      166.81     12.29 o
  -6   0  10     1789.67     1957.45     75.91 o
  -5   0  10      243.65      233.14     13.55 o
  -4   0  10      310.42      268.92     15.00 o
  -3   0  10       13.12       17.35      6.87 o
  -2   0  10     2103.72     2183.84     75.09 o
  -1   0  10      243.45      219.36     13.51 o
   0   0  10       10.25        9.55      1.90 o
   1   0  10       17.37       16.27      3.43 o
   2   0  10        3.36        9.58      3.43 o
   3   0  10      343.09      330.73     19.16 o
 -11   1  10       86.62       67.41      8.13 o
 -10   1  10      761.25      845.80     43.01 o
  -9   1  10      385.06      463.38     25.30 o
  -8   1  10       25.60       41.57      6.33 o
  -7   1  10      366.08      398.88     13.99 o
  -6   1  10        3.82        4.26      8.58 o
  -5   1  10      489.21      513.64     26.12 o
  -4   1  10       14.75        7.55      3.38 o
  -3   1  10        0.01        0.27      1.24 o
  -2   1  10       67.89       69.33      3.47 o
  -1   1  10       64.15       46.89      2.12 o
   0   1  10       40.01       33.41      3.18 o
   1   1  10      131.65      130.65      6.68 o
   2   1  10       84.15       76.09      6.87 o
   3   1  10       15.83       20.78      6.14 o
 -11   2  10       84.95       92.89      9.94 o
  -9   2  10       46.94       68.50      9.40 o
  -8   2  10       44.14       40.48      6.33 o
  -7   2  10        7.71       16.27      5.78 o
  -6   2  10       60.41       62.71      8.31 o
  -5   2  10       55.40       66.51      8.49 o
  -4   2  10       20.79       16.81      7.05 o
  -3   2  10      602.65      616.08     26.02 o
  -2   2  10      221.15      210.39     12.74 o
  -1   2  10      112.19      104.90      5.90 o
   0   2  10      274.68      277.45     11.03 o
   1   2  10       21.77       14.33      2.48 o
   2   2  10       39.74       35.66      3.78 o
   3   2  10       89.76       92.71      8.13 o
 -11   3  10        1.61        6.33      8.67 o
 -10   3  10      682.49      664.17     35.42 o
  -9   3  10      490.21      494.65     27.11 o
  -8   3  10      110.68      103.56     10.84 o
  -7   3  10       35.05       28.74      6.14 o
  -6   3  10      102.38      109.52      8.86 o
  -5   3  10      421.96      370.31     18.61 o
  -4   3  10       70.58       72.95      4.62 o
  -3   3  10      136.03      111.04      8.49 o
  -2   3  10       30.98       27.99      3.58 o
  -1   3  10        6.78        7.87      2.09 o
   0   3  10      412.76      389.54     11.12 o
   1   3  10       95.81       91.90      5.27 o
   2   3  10      777.50      757.24     29.32 o
   3   3  10        7.05        4.04      3.28 o
 -10   4  10        0.44       -8.67      5.78 o
  -8   4  10       32.51       39.94      6.69 o
  -7   4  10      450.50      481.27     26.75 o
  -6   4  10      111.01      123.12     11.66 o
  -5   4  10      162.86      137.38      9.16 o
  -4   4  10       60.43       59.12      4.64 o
  -3   4  10      391.08      407.30     12.11 o
  -2   4  10      175.07      171.00     15.45 o
  -1   4  10      478.84      422.81     18.94 o
   0   4  10      191.74      198.23     21.69 o
   1   4  10       30.64       15.94      2.87 o
   2   4  10       38.41       28.97      3.55 o
 -10   5  10       48.67       49.52      9.58 o
  -9   5  10       95.40       94.52      9.76 o
  -8   5  10      702.18      685.64     24.55 o
  -7   5  10       13.62       16.00      2.20 o
  -6   5  10      624.74      549.95     26.93 o
  -5   5  10       62.46       44.33      4.02 o
  -4   5  10      119.77      114.71      9.68 o
  -3   5  10      149.31      163.89      9.83 o
  -2   5  10      103.86      105.76      9.41 o
  -1   5  10      414.62      405.23     12.77 o
   0   5  10      225.89      238.94      8.76 o
   1   5  10        4.56        5.71      2.75 o
   2   5  10        6.66        2.30      2.77 o
  -9   6  10       23.31       24.40      9.22 o
  -8   6  10      159.91      172.59     13.19 o
  -7   6  10      396.74      419.28     16.78 o
  -6   6  10        8.14       12.28      2.76 o
  -5   6  10      134.21      135.98      9.82 o
  -4   6  10      121.41      130.34      5.63 o
  -3   6  10       63.48       64.52      6.14 o
  -2   6  10       36.58       30.36      6.33 o
  -1   6  10        0.86       -0.22      2.81 o
   0   6  10      260.58      256.61      9.15 o
   1   6  10       40.64       34.36      2.94 o
  -8   7  10       27.77       22.75      8.67 o
  -7   7  10      238.26      259.83     15.54 o
  -6   7  10       78.02       74.53      5.64 o
  -5   7  10       29.10       35.14      3.63 o
  -4   7  10       42.17       32.17      6.69 o
  -3   7  10        0.39        0.72      5.60 o
  -2   7  10      345.89      363.35     15.33 o
  -1   7  10      534.74      604.61     18.43 o
   0   7  10       12.55       12.28      4.30 o
  -7   8  10        2.51        6.34      3.74 o
  -6   8  10        8.11        8.63      3.09 o
  -5   8  10      770.95      809.11     44.82 o
  -4   8  10       15.08       20.02      6.87 o
  -3   8  10      484.50      471.76     18.08 o
  -2   8  10       93.99      107.15      6.87 o
  -1   8  10        8.02        8.71      3.54 o
  -5   9  10       14.96       13.63      6.78 o
  -4   9  10      316.95      324.54     14.61 o
  -3   9  10      102.41      108.37     10.66 o
  -9   1  11       82.85       78.62     10.84 o
  -8   1  11     1051.01     1045.32     50.78 o
  -7   1  11      181.31      178.74     13.37 o
  -6   1  11      195.10      165.91     12.65 o
  -5   1  11      208.89      209.46     14.10 o
  -4   1  11       16.30       20.78      5.78 o
  -3   1  11        4.88        7.77      5.60 o
  -2   1  11      115.53      104.46      9.22 o
  -1   1  11      694.27      675.38     35.24 o
   0   1  11       57.11       54.19      3.38 o
  -9   2  11      734.47      765.20     39.40 o
  -8   2  11      579.57      670.68     34.52 o
  -7   2  11       44.23       32.71      7.41 o
  -6   2  11       78.27      101.57      9.76 o
  -5   2  11      360.96      361.63     21.87 o
  -4   2  11       36.21       41.39      6.87 o
  -3   2  11       14.30       18.07      7.95 o
  -2   2  11       17.33       10.30      5.96 o
  -1   2  11      266.80      239.10     16.99 o
   0   2  11      287.61      310.13     18.80 o
  -8   3  11        0.54       -1.81      6.14 o
  -7   3  11      255.35      281.03     18.98 o
  -6   3  11       11.48       13.01      8.86 o
  -5   3  11      235.91      221.39     15.90 o
  -4   3  11      126.83      139.88     12.29 o
  -3   3  11       91.63       93.07      9.40 o
  -2   3  11      155.19      171.15     12.65 o
  -1   3  11       67.87       74.46      7.95 o
   0   3  11      371.92      374.47     22.95 o
  -8   4  11       46.50       51.69     10.48 o
  -7   4  11       18.88       15.72      7.05 o
  -6   4  11      287.71      331.99     20.24 o
  -5   4  11      564.58      602.54     31.45 o
  -4   4  11      363.67      377.18     22.95 o
  -3   4  11        6.67       11.39      2.89 o
  -2   4  11       13.91       12.30      2.57 o
  -1   4  11        0.96       18.61      7.77 o
  -7   5  11       28.64       45.72      8.67 o
  -6   5  11       59.46       57.65     10.30 o
  -5   5  11       27.28       37.77      9.76 o
  -3   5  11      115.88      105.35      6.02 o
  -2   5  11       92.08      103.56      7.59 o
  -5   6  11      135.45      147.47     12.65 o
  -4   6  11      252.22      256.14     11.89 o
 
